# Supplementary material for: (Z)-2-(2-Hy­droxy-4-meth­oxy­benzyl­idene)-1-benzofuran-3(2H)-one
Source: Acta Crystallogr Sect E Struct Rep Online. 2011 May 7;67(Pt 6):o1330. doi: 10.1107/S1600536811016217 (PMC3120363; doi:10.1107/S1600536811016217)
Supplement: Supplementary file 2 [file e-67-o1330-Isup2.hkl]

# 
# h,k,l, Fc-squared, Fo-squared, sigma(Fo-squared) and status flag 
# 
data_I
_shelx_title ' SNREDDY in P2(1)/n' 
_shelx_refln_list_code          4 
_shelx_F_calc_maximum      210.62 
_exptl_crystal_F_000       560.00 
_reflns_d_resolution_high  0.6540 
 
loop_ 
 _symmetry_equiv_pos_as_xyz 
 'x, y, z' 
 '-x+1/2, y+1/2, -z+1/2' 
 '-x, -y, -z' 
 'x-1/2, -y-1/2, z-1/2' 
 
_cell_length_a     7.1083 
_cell_length_b    12.7072 
_cell_length_c    14.4024 
_cell_angle_alpha  90.000 
_cell_angle_beta  100.161 
_cell_angle_gamma  90.000 
 
_shelx_F_squared_multiplier     1.000 
 
loop_ 
 _refln_index_h 
 _refln_index_k 
 _refln_index_l 
 _refln_F_squared_calc 
 _refln_F_squared_meas 
 _refln_F_squared_sigma 
 _refln_observed_status 
   2   0   0    23531.26    26294.68    586.71 o 
   4   0   0     1820.52     1816.49     29.62 o 
   6   0   0      153.27      154.04      4.82 o 
   8   0   0        0.82        0.27      5.58 o 
  10   0   0        0.01        6.08      3.65 o 
   1   1   0       20.64       18.73      0.65 o 
   2   1   0    44358.95    47434.03    730.76 o 
   3   1   0       19.96       21.97      0.90 o 
   4   1   0     4083.33     4220.77     55.04 o 
   5   1   0       13.20       12.91      0.93 o 
   6   1   0        0.32       -0.90      0.90 o 
   7   1   0        2.30        2.32      1.21 o 
   8   1   0        7.48        3.68      1.63 o 
   9   1   0        2.17        1.99      1.77 o 
  10   1   0        0.43        1.14      2.04 o 
   0   2   0     7908.33     7772.44    122.61 o 
   1   2   0        0.72        0.88      0.36 o 
   2   2   0      886.14      882.61     13.53 o 
   3   2   0      546.80      529.38      9.83 o 
   4   2   0     1077.31     1065.28     21.70 o 
   5   2   0        7.64        6.48      0.77 o 
   6   2   0      520.50      500.47     10.26 o 
   7   2   0       17.28       17.31      1.62 o 
   8   2   0        6.19        4.38      1.32 o 
   9   2   0        4.37        6.12      3.16 o 
  10   2   0        3.87        1.90      2.24 o 
   1   3   0      887.29      861.90     10.40 o 
   2   3   0       39.10       34.20      1.06 o 
   3   3   0       25.55       26.18      1.55 o 
   4   3   0       50.95       57.01      3.01 o 
   5   3   0      170.82      181.86      6.13 o 
   6   3   0       50.58       50.05      1.96 o 
   7   3   0       14.92       15.41      2.90 o 
   8   3   0      105.33       96.45      5.67 o 
   9   3   0        7.25        9.46      4.13 o 
  10   3   0        5.05        5.70      2.33 o 
   0   4   0      169.71      153.11      3.77 o 
   1   4   0       14.93       13.31      0.75 o 
   2   4   0        3.27        3.17      0.55 o 
   3   4   0       23.77       21.58      1.40 o 
   4   4   0        1.45        1.28      1.19 o 
   5   4   0      167.42      169.73      6.10 o 
   6   4   0       26.27       25.06      3.77 o 
   7   4   0       58.99       62.27      9.01 o 
   8   4   0        0.65        0.43      2.94 o 
   9   4   0        0.01        0.43      1.82 o 
  10   4   0        9.57        7.17      2.34 o 
   1   5   0     1169.52     1190.18     13.67 o 
   2   5   0      124.02      133.77      2.69 o 
   3   5   0      735.21      759.35     11.34 o 
   4   5   0      125.91      120.63      2.96 o 
   5   5   0        0.07       -0.04      2.32 o 
   6   5   0        5.76        4.04      2.66 o 
   7   5   0       17.16       25.36      4.29 o 
   8   5   0        1.84       -2.24      3.43 o 
   9   5   0        7.33        4.12      7.16 o 
  10   5   0        0.06        9.00      3.82 o 
   0   6   0     2552.29     2701.07     44.60 o 
   1   6   0     5056.68     5261.89     60.03 o 
   2   6   0      962.85      972.79     12.24 o 
   3   6   0        5.82        6.30      0.91 o 
   4   6   0        4.28        4.14      1.21 o 
   5   6   0      143.67      145.72      3.61 o 
   6   6   0       14.64       15.25      3.55 o 
   7   6   0        2.51        0.13      2.88 o 
   8   6   0        1.65       -0.40      3.10 o 
   9   6   0        0.06        0.09      3.50 o 
  10   6   0        1.35       -1.32      3.51 o 
   1   7   0      883.97      938.74     12.31 o 
   2   7   0      680.91      698.59     11.21 o 
   3   7   0     1456.75     1501.21     19.88 o 
   4   7   0      295.07      293.31      5.22 o 
   5   7   0       82.19       83.50      3.67 o 
   6   7   0       38.33       40.50      3.57 o 
   7   7   0        3.60        1.66      5.64 o 
   8   7   0       18.65       20.79      5.56 o 
   9   7   0        0.04       -0.74      3.68 o 
   0   8   0      530.59      514.20      9.74 o 
   1   8   0      650.04      689.13     10.38 o 
   2   8   0       94.97       96.28      2.86 o 
   3   8   0       13.70       13.52      1.49 o 
   4   8   0        1.47       -0.60      1.16 o 
   5   8   0       74.25       68.77      2.92 o 
   6   8   0       16.77       15.71      1.67 o 
   7   8   0        7.52        9.01      3.96 o 
   8   8   0        2.32        6.33      5.97 o 
   9   8   0        0.68        2.91      4.40 o 
   1   9   0        0.13       -0.87      0.99 o 
   2   9   0       42.16       40.98      2.16 o 
   3   9   0        4.23        5.54      1.48 o 
   4   9   0       51.11       46.58      3.36 o 
   5   9   0        1.85        0.99      1.89 o 
   6   9   0       10.69       10.50      2.66 o 
   7   9   0        0.16        1.04      1.59 o 
   8   9   0        2.01       10.49      4.64 o 
   9   9   0        0.03       -0.65      6.03 o 
   0  10   0      451.46      433.29      9.21 o 
   1  10   0       85.08       88.62      2.87 o 
   2  10   0       29.38       29.49      2.42 o 
   3  10   0        3.49        3.19      1.61 o 
   4  10   0        4.03        2.54      1.59 o 
   5  10   0       33.17       35.22      2.78 o 
   6  10   0        9.67       10.79      2.04 o 
   7  10   0        3.68        5.50      1.79 o 
   8  10   0        0.00        2.39      1.68 o 
   9  10   0        0.09        0.72      2.08 o 
   1  11   0       80.38       74.15      3.43 o 
   2  11   0       28.94       33.19      2.65 o 
   3  11   0      139.22      127.81      5.45 o 
   4  11   0       62.59       63.04      4.01 o 
   5  11   0        7.05        8.34      2.21 o 
   6  11   0        8.74        6.96      1.97 o 
   7  11   0        0.75        2.71      2.06 o 
   8  11   0        2.93        1.17      2.54 o 
   0  12   0      250.47      207.09     14.19 o 
   1  12   0      157.67      146.57      5.44 o 
   2  12   0      166.78      152.42      6.06 o 
   3  12   0       23.80       16.38      2.77 o 
   4  12   0       11.75       12.61      2.53 o 
   5  12   0        0.06       -0.35      1.95 o 
   6  12   0        6.38        5.00      2.55 o 
   7  12   0        0.68        3.38      3.17 o 
   8  12   0        1.30        6.86      6.73 o 
   1  13   0       12.59       14.88      2.47 o 
   2  13   0      135.86      132.23      6.12 o 
   3  13   0        1.71       -1.07      1.93 o 
   4  13   0       40.27       37.98      4.38 o 
   5  13   0       24.37       23.89      3.23 o 
   6  13   0        6.51        9.45      2.92 o 
   7  13   0        1.26        1.45      2.69 o 
   0  14   0       70.78       68.86      7.99 o 
   1  14   0       46.25       59.99      4.78 o 
   2  14   0        5.24        4.98      2.51 o 
   3  14   0        5.32        4.25      2.28 o 
   4  14   0        5.59        4.73      2.50 o 
   5  14   0       20.21       20.75      5.57 o 
   6  14   0        3.45        2.66      2.77 o 
   7  14   0       25.08       15.72      8.99 o 
   1  15   0        0.03       -1.61      2.79 o 
   2  15   0        0.93        0.02      2.43 o 
   3  15   0        7.20        4.75      2.70 o 
   4  15   0        0.15       -0.16      2.64 o 
   5  15   0        4.95        4.72      3.28 o 
   6  15   0        3.67       -2.87      3.87 o 
   0  16   0        0.79       -4.47      5.47 o 
   1  16   0       44.78       57.27      6.11 o 
   2  16   0        6.66       13.04      3.34 o 
   3  16   0        1.22       -0.64      2.81 o 
   4  16   0       17.17       18.41      5.40 o 
   5  16   0        0.97        3.88      3.85 o 
   6  16   0        3.70        4.33      4.64 o 
   1  17   0        8.74        3.54      4.64 o 
   2  17   0       21.45       27.00      5.17 o 
   3  17   0        3.33        9.02      4.02 o 
   4  17   0        0.44        5.02      2.98 o 
   5  17   0        0.74       -1.88      7.62 o 
   0  18   0       85.45       89.74     14.28 o 
   1  18   0        5.75        9.72      5.64 o 
   2  18   0       24.10       30.29     12.24 o 
   3  18   0        0.31        0.30      5.19 o 
   1  19   0        6.64       15.10      6.70 o 
   2  19   0       10.91       12.58      5.81 o 
  -9   0   1        0.61        3.70      2.48 o 
  -7   0   1       11.11        9.62      1.78 o 
  -5   0   1        1.82        0.43      0.85 o 
  -3   0   1      778.03      885.58     14.70 o 
  -1   0   1     1662.00     1737.89     27.87 o 
   1   0   1     2414.69     2360.58     31.31 o 
   3   0   1      336.02      328.48      6.06 o 
   5   0   1       70.22       80.52      3.37 o 
   7   0   1       27.19       28.64      5.75 o 
   9   0   1        2.61        2.83      2.94 o 
 -10   1   1        0.52        3.20      2.18 o 
  -9   1   1        0.23       -0.32      1.57 o 
  -8   1   1       28.32       28.22      1.92 o 
  -7   1   1        1.06        0.43      0.94 o 
  -6   1   1       43.65       42.45      1.75 o 
  -5   1   1      153.80      170.15      3.92 o 
  -4   1   1     4388.00     4406.07     57.40 o 
  -3   1   1      245.73      252.14      4.54 o 
  -2   1   1     5487.09     5561.42     66.85 o 
  -1   1   1      670.25      649.23      7.25 o 
   0   1   1     1171.41      726.54     18.26 o 
   1   1   1      107.05      119.19      1.71 o 
   2   1   1     6395.06     6483.29     72.62 o 
   3   1   1      244.02      241.90      3.95 o 
   4   1   1      216.33      215.40      4.38 o 
   5   1   1      127.43      132.94      2.48 o 
   6   1   1       30.97       31.37      1.74 o 
   7   1   1        3.99        4.97      1.47 o 
   8   1   1        0.08        3.46      1.56 o 
   9   1   1        5.14        4.65      2.01 o 
  10   1   1        0.18        0.81      2.07 o 
 -10   2   1        0.57        4.82      2.33 o 
  -9   2   1        0.95       -0.33      1.61 o 
  -8   2   1       51.87       42.53      2.71 o 
  -7   2   1       18.42       19.20      1.51 o 
  -6   2   1     1216.89     1194.21     18.66 o 
  -5   2   1       11.81       11.43      0.87 o 
  -4   2   1      880.07      921.21     19.10 o 
  -3   2   1      571.96      591.74     10.82 o 
  -2   2   1     1614.52     1568.61     23.22 o 
  -1   2   1       98.42      109.06      1.62 o 
   0   2   1       76.33       72.07      1.24 o 
   1   2   1     1638.11     1549.91     19.10 o 
   2   2   1      637.80      643.59      9.07 o 
   3   2   1       16.00       21.98      0.92 o 
   4   2   1     1247.73     1289.07     19.47 o 
   5   2   1        6.07        6.08      1.37 o 
   6   2   1       79.41       77.21      3.27 o 
   7   2   1       11.15       12.82      1.71 o 
   8   2   1        0.25        1.14      1.54 o 
   9   2   1        0.83        1.04      2.50 o 
  10   2   1        0.85       -1.26      2.08 o 
 -10   3   1        8.99        6.09      2.59 o 
  -9   3   1        1.99        1.85      1.49 o 
  -8   3   1       99.13       83.45      6.37 o 
  -7   3   1       45.70       44.90      2.49 o 
  -6   3   1       13.27       14.55      3.28 o 
  -5   3   1      105.46      108.63      4.49 o 
  -4   3   1      348.45      347.85      7.53 o 
  -3   3   1        1.13       -0.05      1.09 o 
  -2   3   1      681.10      644.90      8.62 o 
  -1   3   1      117.00      111.23      1.82 o 
   0   3   1      599.07      551.10      8.40 o 
   1   3   1        1.80        1.50      0.46 o 
   2   3   1       16.94       22.02      1.01 o 
   3   3   1      124.90      121.74      2.96 o 
   4   3   1       41.12       41.55      1.41 o 
   5   3   1      103.59       98.79      3.37 o 
   6   3   1       40.80       32.51      2.32 o 
   7   3   1       11.43        9.76      1.46 o 
   8   3   1        2.60        0.93      1.37 o 
   9   3   1        0.00        0.57      2.14 o 
  10   3   1        0.01       -1.00      2.12 o 
 -10   4   1       11.09        7.78      2.43 o 
  -9   4   1        9.08        9.23      2.34 o 
  -8   4   1        4.32        8.04      3.65 o 
  -7   4   1        7.34        5.28      2.79 o 
  -6   4   1        0.80        2.34      2.09 o 
  -5   4   1      254.45      268.64      6.83 o 
  -4   4   1        2.43        1.11      1.22 o 
  -3   4   1       23.68       25.32      1.12 o 
  -2   4   1      175.28      174.36      3.03 o 
  -1   4   1       21.42       23.98      0.85 o 
   0   4   1        0.22        0.36      0.50 o 
   1   4   1      461.24      443.35      5.53 o 
   2   4   1       94.18       89.49      3.85 o 
   3   4   1      124.38      140.63      2.93 o 
   4   4   1        8.78        8.84      1.05 o 
   5   4   1        2.21        3.16      0.76 o 
   6   4   1       28.98       29.14      2.05 o 
   7   4   1       53.37       47.55      6.25 o 
   8   4   1        5.41        5.22      1.81 o 
   9   4   1        7.61        4.69      2.99 o 
  10   4   1        0.44        0.75      5.71 o 
 -10   5   1        0.06        2.14      3.33 o 
  -9   5   1        1.01        6.82      3.62 o 
  -8   5   1        0.14        5.46      3.19 o 
  -7   5   1       12.92       11.92      3.53 o 
  -6   5   1       13.33       11.67      5.88 o 
  -5   5   1       83.81       92.76      4.04 o 
  -4   5   1      353.60      363.46      6.19 o 
  -3   5   1      415.61      425.50      6.54 o 
  -2   5   1     1023.00     1059.43     12.96 o 
  -1   5   1       52.59       54.42      1.52 o 
   0   5   1       52.87       63.62      1.64 o 
   1   5   1     1030.40     1066.79     13.10 o 
   2   5   1        0.74       -0.13      0.45 o 
   3   5   1      573.99      577.30      8.21 o 
   4   5   1       39.60       38.90      1.72 o 
   5   5   1        2.30        1.80      0.83 o 
   6   5   1        0.73        0.78      2.34 o 
   7   5   1        5.63        1.10      2.75 o 
   8   5   1        3.74        4.18      5.54 o 
   9   5   1        3.45        4.06      1.99 o 
  10   5   1        0.70        3.52      3.97 o 
 -10   6   1        0.66        2.44      7.29 o 
  -9   6   1        0.13        3.93      3.76 o 
  -8   6   1        1.06       -0.34      3.67 o 
  -7   6   1       10.09       12.75      3.83 o 
  -6   6   1       29.88       30.51     12.92 o 
  -5   6   1        3.10        3.83      0.95 o 
  -4   6   1       42.90       45.89      2.05 o 
  -3   6   1        6.13        6.01      0.90 o 
  -2   6   1      121.79      135.87      3.04 o 
  -1   6   1      187.96      184.71      3.22 o 
   0   6   1      856.14      867.48     10.56 o 
   1   6   1       53.07       53.83      1.95 o 
   2   6   1       88.77       81.20      2.03 o 
   3   6   1       86.40       89.75      2.37 o 
   4   6   1       15.01       13.97      1.08 o 
   5   6   1      141.36      144.92      4.64 o 
   6   6   1        2.35        1.71      1.32 o 
   7   6   1       10.19       12.06      3.91 o 
   8   6   1        0.01       -3.07      3.07 o 
   9   6   1        0.08        4.75      7.71 o 
  10   6   1        1.09       -2.04      5.69 o 
 -10   7   1        3.26        4.34      5.64 o 
  -9   7   1        0.00        0.09      3.56 o 
  -8   7   1        0.15        2.18      3.37 o 
  -7   7   1        3.74        2.18      3.27 o 
  -6   7   1        6.34        4.97      3.06 o 
  -5   7   1       23.03       21.53      2.16 o 
  -4   7   1        1.34        0.45      0.83 o 
  -3   7   1      366.52      363.17      6.58 o 
  -2   7   1        5.48        4.33      1.53 o 
  -1   7   1       32.04       37.11      1.85 o 
   0   7   1       26.19       25.12      1.35 o 
   1   7   1      159.83      147.13      3.01 o 
   2   7   1       80.51       76.56      3.67 o 
   3   7   1       95.43       88.62      2.85 o 
   4   7   1       56.41       55.53      3.60 o 
   5   7   1        5.58        6.03      1.66 o 
   6   7   1        0.85        2.33      1.65 o 
   7   7   1        0.85        0.43      2.83 o 
   8   7   1       15.93       23.86      5.23 o 
   9   7   1        0.53        4.43      4.44 o 
  -9   8   1        0.01       -2.84      5.67 o 
  -8   8   1       20.07       11.27      4.46 o 
  -7   8   1       27.24       17.41      4.77 o 
  -6   8   1       36.31       33.42      2.12 o 
  -5   8   1      117.70      122.31      5.26 o 
  -4   8   1        3.24        3.93      2.47 o 
  -3   8   1        0.02        0.68      0.93 o 
  -2   8   1        8.60        8.54      1.21 o 
  -1   8   1      610.06      600.26      9.33 o 
   0   8   1       17.90       16.83      1.31 o 
   1   8   1      267.22      242.83      4.32 o 
   2   8   1       15.17       10.63      1.72 o 
   3   8   1        0.10        0.22      1.08 o 
   4   8   1      158.04      152.19      4.42 o 
   5   8   1       14.01       14.36      1.96 o 
   6   8   1      156.30      155.47      6.46 o 
   7   8   1       16.11       16.24      1.73 o 
   8   8   1       33.01       34.25      8.99 o 
   9   8   1        1.03        5.23      4.57 o 
  -9   9   1       11.82        1.56      5.99 o 
  -8   9   1        0.04        3.04      3.99 o 
  -7   9   1       14.71       10.43      2.21 o 
  -6   9   1        5.92        2.66      1.37 o 
  -5   9   1       15.69       13.26      1.97 o 
  -4   9   1      110.13      113.72      4.14 o 
  -3   9   1      278.77      297.53      6.52 o 
  -2   9   1       19.16       20.79      1.78 o 
  -1   9   1      160.75      159.40      7.07 o 
   0   9   1        1.99        1.18      1.02 o 
   1   9   1       26.11       31.44      1.87 o 
   2   9   1      238.25      234.78      4.62 o 
   3   9   1        9.16        5.47      1.55 o 
   4   9   1       99.65       93.28      3.84 o 
   5   9   1       34.40       34.19      2.52 o 
   6   9   1        0.36        1.66      1.31 o 
   7   9   1        2.58        1.91      1.66 o 
   8   9   1        1.73       -0.07      1.52 o 
   9   9   1        2.76       -5.60      5.60 o 
  -9  10   1        0.10        3.60      6.12 o 
  -8  10   1        1.81        4.90      4.21 o 
  -7  10   1       16.90       15.39      3.01 o 
  -6  10   1        0.12        1.13      1.60 o 
  -5  10   1       95.61       96.72      4.04 o 
  -4  10   1        1.23        1.06      2.11 o 
  -3  10   1       32.32       31.04      2.68 o 
  -2  10   1        1.15        1.27      1.19 o 
  -1  10   1       21.96       22.94      1.85 o 
   0  10   1      214.24      209.77      4.08 o 
   1  10   1        0.90        2.07      1.17 o 
   2  10   1      157.81      142.41      4.08 o 
   3  10   1        0.86       -1.17      1.17 o 
   4  10   1        1.49        1.69      1.34 o 
   5  10   1       20.73       20.79      2.52 o 
   6  10   1        0.26        1.63      1.59 o 
   7  10   1       12.39       12.18      2.61 o 
   8  10   1        0.13       -1.63      1.63 o 
   9  10   1        0.13       -1.35      5.77 o 
  -8  11   1        0.57        3.44      2.06 o 
  -7  11   1        0.69       -1.06      2.81 o 
  -6  11   1        2.25        1.72      1.94 o 
  -5  11   1        0.37        1.07      1.89 o 
  -4  11   1      109.22      100.64      4.84 o 
  -3  11   1       50.47       42.92      3.53 o 
  -2  11   1      170.87      142.42      5.18 o 
  -1  11   1      104.08       86.03      3.96 o 
   0  11   1       71.41       69.89      4.34 o 
   1  11   1       31.84       25.85      2.92 o 
   2  11   1        8.32        3.44      1.59 o 
   3  11   1        7.05        4.56      1.83 o 
   4  11   1       10.94        9.97      2.47 o 
   5  11   1        6.63        4.27      1.76 o 
   6  11   1        2.66       -0.92      1.56 o 
   7  11   1        1.39        3.19      2.81 o 
   8  11   1        0.50       -2.36      2.36 o 
  -8  12   1        0.27        9.81      7.34 o 
  -7  12   1        4.09        7.90      6.45 o 
  -6  12   1       24.96       27.83      4.25 o 
  -5  12   1        0.73        1.80      3.84 o 
  -4  12   1       27.02       27.16      3.77 o 
  -3  12   1       56.46       46.74      4.52 o 
  -2  12   1       20.37       16.07      3.25 o 
  -1  12   1        0.32       -0.39      1.62 o 
   0  12   1        3.39        2.34      1.58 o 
   1  12   1      112.67      101.88      4.73 o 
   2  12   1       17.14       11.23      2.57 o 
   3  12   1        0.54        2.27      2.00 o 
   4  12   1        3.09       -1.22      2.02 o 
   5  12   1       13.77       11.31      2.64 o 
   6  12   1       22.57       30.99      3.71 o 
   7  12   1        0.15       -0.39      2.96 o 
   8  12   1        0.86        9.46      7.99 o 
  -8  13   1        1.15       -1.22      5.08 o 
  -7  13   1        1.02       -0.25      3.32 o 
  -6  13   1       11.77        5.98      3.89 o 
  -5  13   1       34.87       35.59      5.80 o 
  -4  13   1        2.19       -0.11      2.46 o 
  -3  13   1       30.82       43.45      3.95 o 
  -2  13   1        1.03        1.66      2.11 o 
  -1  13   1       14.26        3.03      1.90 o 
   0  13   1        6.82        7.73      1.96 o 
   1  13   1       36.09       35.04      3.32 o 
   2  13   1       34.55       33.73      3.63 o 
   3  13   1      160.06      160.49      8.03 o 
   4  13   1       48.39       45.96      4.03 o 
   5  13   1        7.98        5.77      2.49 o 
   6  13   1        0.01        4.56      2.62 o 
   7  13   1        0.10        0.41      4.58 o 
  -7  14   1        0.60        6.82      6.99 o 
  -6  14   1       11.89       14.09      3.68 o 
  -5  14   1        0.00       -0.55      2.84 o 
  -4  14   1        3.55        1.97      2.36 o 
  -3  14   1        1.75        0.63      3.32 o 
  -2  14   1        0.96        1.96      2.26 o 
  -1  14   1        9.86        4.48      2.34 o 
   0  14   1        9.40       13.82      3.47 o 
   1  14   1       11.27        4.61      2.95 o 
   2  14   1        1.56        0.08      2.06 o 
   3  14   1        0.38        0.51      2.20 o 
   4  14   1       24.10       31.25      3.70 o 
   5  14   1        3.40       -0.01      2.39 o 
   6  14   1       10.68        5.01      2.83 o 
   7  14   1        0.04       10.03      8.03 o 
  -6  15   1        2.37        6.13      2.95 o 
  -5  15   1       10.89       14.28      4.96 o 
  -4  15   1        6.39        7.54      2.91 o 
  -3  15   1       21.83       21.89      3.50 o 
  -2  15   1        5.00        1.92      2.59 o 
  -1  15   1        6.63        7.90      3.44 o 
   0  15   1        3.88       -2.63      4.01 o 
   1  15   1        2.84        3.56      3.23 o 
   2  15   1        6.25        5.59      2.78 o 
   3  15   1       19.23       33.54      5.31 o 
   4  15   1        0.31       -1.66      3.49 o 
   5  15   1        0.51        0.91      3.08 o 
   6  15   1        0.16        0.26      2.83 o 
  -6  16   1        3.76        3.63      4.40 o 
  -5  16   1        0.47        0.41      3.05 o 
  -4  16   1        6.91       10.55      3.08 o 
  -3  16   1        3.48        1.44      2.75 o 
  -2  16   1        0.00       -0.30      3.04 o 
  -1  16   1        0.69        5.14      3.60 o 
   0  16   1        2.09       -3.66      3.66 o 
   1  16   1       24.02       33.73      7.47 o 
   2  16   1        0.69        0.82      3.02 o 
   3  16   1        0.14       -2.17      2.64 o 
   4  16   1        3.79        4.03      3.65 o 
   5  16   1        3.27        7.42      4.65 o 
  -5  17   1        1.02       -1.55      4.45 o 
  -4  17   1       12.91       18.93      3.89 o 
  -3  17   1       11.96        9.83      4.07 o 
  -2  17   1       51.50       66.96      7.04 o 
  -1  17   1        2.22        0.53      4.50 o 
   0  17   1       37.42       46.25     15.20 o 
   1  17   1        0.37        1.82      4.60 o 
   2  17   1       17.39       16.61      7.06 o 
   3  17   1        4.11        6.79      3.40 o 
   4  17   1        2.25        2.43      3.06 o 
   5  17   1        2.85        5.15      4.66 o 
  -4  18   1       19.51       12.72     11.63 o 
  -3  18   1        0.16       -1.55      3.61 o 
  -2  18   1        9.33       12.49      5.61 o 
  -1  18   1        5.79        1.59      5.35 o 
   0  18   1       25.41       42.42      7.69 o 
   1  18   1        0.31       12.18      5.86 o 
   2  18   1       34.53       44.57     15.04 o 
   3  18   1        0.23       -3.43      6.12 o 
  -2  19   1       11.97       20.95      6.60 o 
  -1  19   1        0.06        0.14      5.55 o 
   0  19   1       12.19        8.94     19.36 o 
   1  19   1        4.15        2.64      6.17 o 
   2  19   1       12.44        6.38      9.16 o 
 -10   0   2        0.43        0.61      3.60 o 
  -8   0   2       21.90       17.54      2.41 o 
  -6   0   2      198.76      200.03      5.71 o 
  -4   0   2     1195.42     1228.62     20.47 o 
  -2   0   2    40801.65    41827.30   1914.23 o 
   0   0   2     9378.24     8116.96    111.85 o 
   2   0   2      984.71      973.64     18.76 o 
   4   0   2       95.22       78.90      3.02 o 
   6   0   2       31.86       26.71      2.93 o 
   8   0   2        0.02       -0.69      2.28 o 
  10   0   2        0.01        0.00      3.13 o 
 -10   1   2        2.88       -2.12      2.12 o 
  -9   1   2        0.36        1.70      1.41 o 
  -8   1   2        1.58        2.24      1.20 o 
  -7   1   2        5.32        5.34      1.12 o 
  -6   1   2      432.73      416.27      6.87 o 
  -5   1   2       51.47       56.61      1.46 o 
  -4   1   2     4351.02     4482.46     55.12 o 
  -3   1   2     1524.68     1544.49     20.67 o 
  -2   1   2      309.61      334.16      4.09 o 
  -1   1   2     1972.60     1957.41     16.88 o 
   0   1   2     8705.77     8392.20     76.52 o 
   1   1   2      539.85      508.43      5.57 o 
   2   1   2      233.09      265.13      3.36 o 
   3   1   2      145.20      151.23      2.85 o 
   4   1   2       19.41       19.56      1.00 o 
   5   1   2       27.65       32.52      1.56 o 
   6   1   2        6.87        7.88      1.43 o 
   7   1   2        8.29        6.97      1.67 o 
   8   1   2        3.48        3.98      1.71 o 
   9   1   2        0.18        0.23      1.85 o 
  10   1   2        2.82        2.50      2.40 o 
 -10   2   2        0.06        0.91      3.59 o 
  -9   2   2        6.20        4.95      1.74 o 
  -8   2   2      159.22      142.49      3.99 o 
  -7   2   2       23.42       22.92      1.44 o 
  -6   2   2      498.33      486.61     11.21 o 
  -5   2   2       12.87       15.90      1.50 o 
  -4   2   2        0.04        0.00      0.53 o 
  -3   2   2       47.98       53.01      1.42 o 
  -2   2   2       25.63       31.63      1.26 o 
  -1   2   2     2082.68     1957.87     18.35 o 
   0   2   2       23.94       19.99      0.84 o 
   1   2   2     3621.42     3525.08     35.59 o 
   2   2   2       97.73       83.27      1.70 o 
   3   2   2       89.91       78.70      2.07 o 
   4   2   2        4.13        0.41      0.76 o 
   5   2   2       97.81      110.27      2.52 o 
   6   2   2        7.51        5.75      1.98 o 
   7   2   2        3.52        1.29      1.56 o 
   8   2   2       13.81       14.34      2.44 o 
   9   2   2        0.94        2.95      2.48 o 
  10   2   2        1.22        0.30      4.58 o 
 -10   3   2       50.36       33.80      4.04 o 
  -9   3   2       20.43       19.22      2.15 o 
  -8   3   2      102.82       91.23      2.87 o 
  -7   3   2        0.76        2.58      1.29 o 
  -6   3   2        3.79        2.42      1.17 o 
  -5   3   2        0.00        0.43      0.75 o 
  -4   3   2       34.95       39.36      2.94 o 
  -3   3   2       54.29       50.75      1.40 o 
  -2   3   2      173.94      166.92      2.45 o 
  -1   3   2      352.58      338.66      3.75 o 
   0   3   2     3585.45     3527.82     40.09 o 
   1   3   2      287.81      251.59      3.22 o 
   2   3   2      568.68      546.68      6.14 o 
   3   3   2      819.87      832.40     11.94 o 
   4   3   2        3.92        5.57      0.87 o 
   5   3   2        2.01        2.88      0.83 o 
   6   3   2       24.31       31.16      1.91 o 
   7   3   2        0.26        0.74      1.25 o 
   8   3   2        2.07        1.80      1.60 o 
   9   3   2        2.85        4.75      2.41 o 
  10   3   2        0.41        9.28      3.56 o 
 -10   4   2        4.58        4.76      2.24 o 
  -9   4   2        7.83        7.38      1.57 o 
  -8   4   2       25.62       31.77      4.72 o 
  -7   4   2       33.16       26.99      4.25 o 
  -6   4   2      151.10      149.46      6.13 o 
  -5   4   2        5.99        2.48      1.40 o 
  -4   4   2      456.15      444.64      7.10 o 
  -3   4   2       34.06       31.44      1.30 o 
  -2   4   2      569.65      567.31      6.85 o 
  -1   4   2      441.69      431.48      5.00 o 
   0   4   2        4.35        4.15      0.55 o 
   1   4   2      322.63      343.43      4.32 o 
   2   4   2      310.66      315.11      4.52 o 
   3   4   2       25.61       31.68      1.88 o 
   4   4   2       19.60       21.20      1.62 o 
   5   4   2        0.09        0.54      1.15 o 
   6   4   2        1.90        0.67      1.38 o 
   7   4   2        0.00        0.65      1.54 o 
   8   4   2        0.08        1.47      1.95 o 
   9   4   2        0.78        1.86      2.21 o 
  10   4   2        0.12       -1.68      3.42 o 
 -10   5   2        2.84        5.57      3.54 o 
  -9   5   2        0.24        0.94      3.22 o 
  -8   5   2        8.74        7.87      3.37 o 
  -7   5   2        0.90       -0.61      2.47 o 
  -6   5   2        0.36        2.02      2.39 o 
  -5   5   2       51.02       53.13      1.76 o 
  -4   5   2      141.75      139.50      3.16 o 
  -3   5   2       80.50       79.41      1.76 o 
  -2   5   2     1557.85     1568.33     17.68 o 
  -1   5   2      396.19      427.65      5.72 o 
   0   5   2      487.85      486.08      6.36 o 
   1   5   2       34.59       27.59      1.15 o 
   2   5   2       30.75       33.11      1.62 o 
   3   5   2     1085.07     1070.52     14.26 o 
   4   5   2       60.90       65.36      3.46 o 
   5   5   2       57.86       61.55      2.29 o 
   6   5   2        5.06        8.41      1.90 o 
   7   5   2        0.64        1.46      1.31 o 
   8   5   2        0.13        0.14      1.66 o 
   9   5   2        1.23        1.05      2.12 o 
  10   5   2        0.69        1.17      5.86 o 
 -10   6   2        0.42        6.34      3.48 o 
  -9   6   2        0.82        0.71      5.82 o 
  -8   6   2        0.00        1.03      3.03 o 
  -7   6   2        3.94        8.14      7.71 o 
  -6   6   2        7.02        4.72      4.43 o 
  -5   6   2        1.55        0.92      0.84 o 
  -4   6   2       26.00       26.20      1.13 o 
  -3   6   2      448.09      478.60      6.95 o 
  -2   6   2      134.42      150.84      3.83 o 
  -1   6   2      724.90      741.46      9.60 o 
   0   6   2     1703.82     1865.57     21.10 o 
   1   6   2      448.76      485.22      6.97 o 
   2   6   2      446.53      459.35      6.65 o 
   3   6   2       62.82       70.89      2.28 o 
   4   6   2        1.26        1.29      0.71 o 
   5   6   2       85.14       89.07      2.50 o 
   6   6   2        3.60        3.49      1.15 o 
   7   6   2        6.83        6.75      1.34 o 
   8   6   2        9.76        8.57      2.46 o 
   9   6   2        1.10       -0.10      3.81 o 
 -10   7   2        2.93        7.49      3.87 o 
  -9   7   2        0.19        4.81      3.99 o 
  -8   7   2        0.15        3.47      3.54 o 
  -7   7   2        7.94        6.59      3.67 o 
  -6   7   2        2.84        2.92      1.39 o 
  -5   7   2      134.58      124.99      6.50 o 
  -4   7   2       21.04       21.87      1.56 o 
  -3   7   2      182.75      199.71      4.10 o 
  -2   7   2      176.11      187.86      3.88 o 
  -1   7   2       90.64      108.28      2.67 o 
   0   7   2        1.83        0.01      0.71 o 
   1   7   2      688.70      728.67      9.97 o 
   2   7   2      139.95      164.76      3.72 o 
   3   7   2       40.94       36.97      1.79 o 
   4   7   2       70.53       75.01      2.55 o 
   5   7   2        6.00        6.99      1.09 o 
   6   7   2       77.63       84.30      2.83 o 
   7   7   2       21.37       23.78      2.54 o 
   8   7   2       20.43       23.13      3.03 o 
   9   7   2       16.78       16.19      2.72 o 
  -9   8   2        6.67       14.36      5.16 o 
  -8   8   2        9.84        6.84      5.41 o 
  -7   8   2       24.54       18.68      4.74 o 
  -6   8   2        0.61        1.52      1.24 o 
  -5   8   2        1.20        0.22      1.21 o 
  -4   8   2       89.00       84.97      3.33 o 
  -3   8   2       60.83       68.77      3.55 o 
  -2   8   2        2.60        1.56      0.99 o 
  -1   8   2      436.85      462.92      8.33 o 
   0   8   2        9.01        8.84      1.08 o 
   1   8   2      346.99      321.03      5.54 o 
   2   8   2       14.30       14.96      1.51 o 
   3   8   2        1.61       -0.13      0.94 o 
   4   8   2      161.45      161.65      4.17 o 
   5   8   2       14.25       12.96      2.15 o 
   6   8   2       38.96       44.22      5.40 o 
   7   8   2       44.24       40.55      2.72 o 
   8   8   2        0.45        2.03      1.55 o 
   9   8   2        0.02        0.82      1.56 o 
  -9   9   2        0.02       -0.43      6.49 o 
  -8   9   2        0.91       -0.48      5.23 o 
  -7   9   2        7.37        6.08      2.19 o 
  -6   9   2       24.78       28.56      2.48 o 
  -5   9   2       14.51       12.38      2.15 o 
  -4   9   2        0.43       -0.13      1.35 o 
  -3   9   2       40.44       44.95      2.68 o 
  -2   9   2      260.67      244.27      5.09 o 
  -1   9   2      103.78       98.83      3.17 o 
   0   9   2      405.63      384.13      6.11 o 
   1   9   2       34.98       34.66      2.10 o 
   2   9   2      465.94      461.65      7.38 o 
   3   9   2       17.80       16.30      2.13 o 
   4   9   2      153.96      154.15      4.39 o 
   5   9   2        3.84        2.68      1.35 o 
   6   9   2        5.98        6.49      1.46 o 
   7   9   2        8.05        9.25      2.28 o 
   8   9   2        0.02        2.89      2.52 o 
   9   9   2        5.05        1.63      2.73 o 
  -9  10   2        0.00        5.12      6.16 o 
  -8  10   2        1.57        2.66      2.47 o 
  -7  10   2        1.84        4.45      2.44 o 
  -6  10   2        3.78        5.28      2.73 o 
  -5  10   2        8.33        6.10      1.78 o 
  -4  10   2       79.54       84.45      3.96 o 
  -3  10   2       28.37       28.01      2.64 o 
  -2  10   2      225.27      218.87      5.66 o 
  -1  10   2      240.02      224.56      5.14 o 
   0  10   2        0.06       -1.06      1.06 o 
   1  10   2       50.55       42.06      2.59 o 
   2  10   2       14.92       12.23      1.69 o 
   3  10   2       83.96       97.94      3.83 o 
   4  10   2       11.03        9.82      2.17 o 
   5  10   2       49.08       51.86      2.92 o 
   6  10   2        5.36        4.14      1.62 o 
   7  10   2        0.06        1.62      2.20 o 
   8  10   2        8.99       11.85      2.93 o 
  -8  11   2        0.01       -3.43      5.38 o 
  -7  11   2        0.84       -2.46      2.46 o 
  -6  11   2        1.25        2.43      1.92 o 
  -5  11   2       40.48       37.60      3.30 o 
  -4  11   2        7.97        7.39      2.30 o 
  -3  11   2      322.34      285.43      8.25 o 
  -2  11   2       10.62       13.28      2.53 o 
  -1  11   2       11.58        6.50      1.84 o 
   0  11   2        3.38        3.98      1.72 o 
   1  11   2      468.51      460.39     10.16 o 
   2  11   2      292.31      290.93      7.54 o 
   3  11   2      104.29      101.46      4.43 o 
   4  11   2       31.32       36.53      2.97 o 
   5  11   2       20.34       17.38      3.20 o 
   6  11   2       17.38       13.82      5.79 o 
   7  11   2        9.42       13.64      3.57 o 
   8  11   2        0.04        2.91      2.75 o 
  -8  12   2        0.05       -2.43      6.08 o 
  -7  12   2        0.32       -5.17      5.17 o 
  -6  12   2        4.85        5.95      3.06 o 
  -5  12   2        3.70        2.45      2.50 o 
  -4  12   2       21.83       27.26      3.80 o 
  -3  12   2       30.98       27.45      3.79 o 
  -2  12   2      127.35      115.29      6.43 o 
  -1  12   2      594.03      546.80     13.08 o 
   0  12   2      262.83      257.66      6.47 o 
   1  12   2      164.91      147.49      5.52 o 
   2  12   2        1.66       -0.72      1.91 o 
   3  12   2       45.44       45.41      3.82 o 
   4  12   2       62.35       61.75      4.37 o 
   5  12   2       12.23       10.43      4.35 o 
   6  12   2        6.11        4.68      2.72 o 
   7  12   2        6.65        6.85      3.53 o 
   8  12   2        0.52        1.78      7.60 o 
  -8  13   2        4.96       17.41      7.42 o 
  -7  13   2        4.66        3.08      6.34 o 
  -6  13   2       13.78       16.34      4.02 o 
  -5  13   2        8.38        6.88      3.58 o 
  -4  13   2       51.46       48.87      8.14 o 
  -3  13   2       15.05        4.23      3.18 o 
  -2  13   2       15.71       13.46      3.17 o 
  -1  13   2       17.52       12.08      2.31 o 
   0  13   2       49.81       42.80      3.27 o 
   1  13   2       56.38       42.26      3.57 o 
   2  13   2       14.45       16.46      2.81 o 
   3  13   2       65.43       53.66      4.27 o 
   4  13   2        0.26       -0.32      2.24 o 
   5  13   2        7.98        7.57      2.67 o 
   6  13   2        2.40        2.48      2.83 o 
   7  13   2       10.25        9.19      3.20 o 
  -7  14   2        6.70       18.28      7.94 o 
  -6  14   2        3.13        4.05      2.90 o 
  -5  14   2        1.50        8.27      3.75 o 
  -4  14   2        1.34       -0.30      2.76 o 
  -3  14   2        0.79        4.34      2.85 o 
  -2  14   2        4.87        5.95      2.59 o 
  -1  14   2       10.51       19.73      3.21 o 
   0  14   2       14.55       13.72      3.11 o 
   1  14   2        4.82        0.93      2.58 o 
   2  14   2        5.23        5.75      2.45 o 
   3  14   2       20.92       16.52      3.18 o 
   4  14   2        0.20        3.77      3.61 o 
   5  14   2       42.70       45.62      4.88 o 
   6  14   2        1.36        1.25      2.58 o 
   7  14   2        0.33        4.69      8.07 o 
  -6  15   2        0.08        1.31      2.42 o 
  -5  15   2        0.43       -0.72      2.75 o 
  -4  15   2        0.03       -2.44      2.44 o 
  -3  15   2        3.96        0.68      2.42 o 
  -2  15   2       14.28       13.74      3.08 o 
  -1  15   2       10.54       11.31      3.53 o 
   0  15   2        3.94        7.03      3.49 o 
   1  15   2        7.50        8.92      3.65 o 
   2  15   2       16.32       21.74      3.59 o 
   3  15   2        7.31        3.22      2.63 o 
   4  15   2        0.10       -2.42      2.42 o 
   5  15   2        0.00        0.17      2.89 o 
   6  15   2        1.06        5.22      2.60 o 
  -6  16   2       19.70       39.24      9.88 o 
  -5  16   2        1.50        3.59      3.11 o 
  -4  16   2        9.70       16.17      3.50 o 
  -3  16   2        5.16       -0.57      2.79 o 
  -2  16   2        2.56        3.79      3.23 o 
  -1  16   2       13.95       12.39      4.12 o 
   0  16   2        5.35        4.40      4.19 o 
   1  16   2        2.83        9.91      3.76 o 
   2  16   2        0.90       -1.27      2.59 o 
   3  16   2        0.24        0.03      2.66 o 
   4  16   2        0.91       -1.04      2.99 o 
   5  16   2        0.44        2.17      4.22 o 
  -5  17   2        0.15       -2.19      4.26 o 
  -4  17   2       32.28       38.70      4.78 o 
  -3  17   2       13.70       19.11      4.63 o 
  -2  17   2       40.80       41.55      5.92 o 
  -1  17   2        2.48       -0.40      4.49 o 
   0  17   2        1.15        4.11      4.83 o 
   1  17   2        0.12       -4.30      4.30 o 
   2  17   2        6.16        7.29      4.63 o 
   3  17   2        0.01        1.80      3.34 o 
   4  17   2        0.13        0.44      3.16 o 
  -4  18   2        0.19        0.00      4.87 o 
  -3  18   2        9.26       12.15      4.57 o 
  -2  18   2       48.24       53.40      8.20 o 
  -1  18   2        0.24        6.92      5.02 o 
   0  18   2       93.84      108.50     10.83 o 
   1  18   2       17.66       27.70      6.93 o 
   2  18   2        4.89        2.27      5.14 o 
   3  18   2       12.04       16.95      4.84 o 
  -2  19   2        8.68       13.59      6.52 o 
  -1  19   2       21.49       30.57      8.15 o 
   0  19   2        1.50       10.11      6.14 o 
   1  19   2        6.09        6.46      6.38 o 
  -9   0   3        1.01        0.78      2.39 o 
  -7   0   3        6.65        8.00      2.37 o 
  -5   0   3       59.57       65.92      3.68 o 
  -3   0   3      200.81      174.64      3.39 o 
  -1   0   3      911.86      826.80      9.90 o 
   1   0   3     1880.00     1887.96     27.51 o 
   3   0   3        0.26        1.02      0.60 o 
   5   0   3        5.57        5.68      3.06 o 
   7   0   3       37.76       41.21      4.06 o 
   9   0   3        1.36        2.01      2.91 o 
 -10   1   3        3.53        2.83      2.12 o 
  -9   1   3        0.23        0.48      1.40 o 
  -8   1   3        4.68        3.59      1.28 o 
  -7   1   3        6.61        8.67      1.27 o 
  -6   1   3      526.16      527.44      8.41 o 
  -5   1   3        1.24        1.95      0.65 o 
  -4   1   3      490.81      512.99      6.24 o 
  -3   1   3       58.22       68.87      1.72 o 
  -2   1   3     1092.49     1031.02     11.75 o 
  -1   1   3     1546.38     1526.75     14.49 o 
   0   1   3      683.70      628.51      6.64 o 
   1   1   3       65.74       67.00      1.28 o 
   2   1   3     1029.77      999.75     13.85 o 
   3   1   3       27.83       32.53      1.46 o 
   4   1   3       10.66       11.97      1.00 o 
   5   1   3       25.73       27.80      1.72 o 
   6   1   3        2.72        1.97      1.77 o 
   7   1   3        0.84        1.14      1.43 o 
   8   1   3        8.24       10.45      2.13 o 
   9   1   3        6.53        3.89      2.22 o 
  10   1   3        2.39        6.73      4.99 o 
 -10   2   3       13.83       13.05      3.88 o 
  -9   2   3        5.01        2.11      1.68 o 
  -8   2   3      189.57      169.05      4.43 o 
  -7   2   3       61.82       68.24      2.37 o 
  -6   2   3       56.59       60.17      1.92 o 
  -5   2   3      216.53      218.64      4.07 o 
  -4   2   3      720.10      733.40     10.67 o 
  -3   2   3      149.73      150.50      2.74 o 
  -2   2   3       65.48       73.97      1.48 o 
  -1   2   3       98.66       84.90      1.33 o 
   0   2   3     2042.46     1930.40     21.08 o 
   1   2   3      100.25       93.84      1.74 o 
   2   2   3       84.18       85.09      2.05 o 
   3   2   3        0.91       -0.25      0.61 o 
   4   2   3      174.25      179.60      3.56 o 
   5   2   3        4.12        4.41      1.04 o 
   6   2   3       87.33       93.37      4.93 o 
   7   2   3        6.55        5.44      1.63 o 
   8   2   3       10.68       11.15      2.17 o 
   9   2   3        0.34        2.11      2.54 o 
  10   2   3        0.00       -4.86      5.17 o 
 -10   3   3       12.12       12.30      2.67 o 
  -9   3   3        0.43        1.35      1.40 o 
  -8   3   3        4.97        5.85      1.53 o 
  -7   3   3       10.71        9.10      1.46 o 
  -6   3   3      109.85      103.78      3.55 o 
  -5   3   3       34.69       37.23      1.51 o 
  -4   3   3        0.23        0.57      0.58 o 
  -3   3   3     1590.17     1556.09     19.76 o 
  -2   3   3       90.76       78.89      2.05 o 
  -1   3   3      842.97      808.19      8.99 o 
   0   3   3      273.79      288.25      4.52 o 
   1   3   3       56.15       55.84      1.30 o 
   2   3   3      408.53      426.33      6.18 o 
   3   3   3        8.23        8.99      0.83 o 
   4   3   3      561.90      580.29     10.62 o 
   5   3   3       10.26       12.43      1.13 o 
   6   3   3       40.82       47.51      2.58 o 
   7   3   3        0.31       -0.96      1.89 o 
   8   3   3        0.06       -0.17      1.57 o 
   9   3   3        1.68        6.03      2.53 o 
  10   3   3        0.01       -3.73      5.12 o 
 -10   4   3        0.08        3.25      1.79 o 
  -9   4   3        2.42        1.65      1.57 o 
  -8   4   3        0.21       -1.98      2.56 o 
  -7   4   3        8.68        7.79      2.95 o 
  -6   4   3       60.90       60.50      3.60 o 
  -5   4   3      140.30      147.35      3.25 o 
  -4   4   3        1.61        0.92      0.80 o 
  -3   4   3       17.46       18.99      0.89 o 
  -2   4   3       30.62       25.45      1.13 o 
  -1   4   3     3752.00     3615.09     37.08 o 
   0   4   3       40.92       40.53      1.63 o 
   1   4   3      843.35      788.34      9.41 o 
   2   4   3      743.54      779.07     11.58 o 
   3   4   3        2.50        2.41      0.62 o 
   4   4   3      139.84      144.64      3.18 o 
   5   4   3       89.10       93.59      2.91 o 
   6   4   3       15.07       16.23      1.74 o 
   7   4   3       23.04       24.23      3.66 o 
   8   4   3        8.88        8.60      2.49 o 
   9   4   3        0.55        0.57      2.38 o 
  10   4   3        1.14        5.30      5.95 o 
 -10   5   3        0.06        4.66      3.36 o 
  -9   5   3        0.04        0.70      3.34 o 
  -8   5   3        0.29       -2.40      5.04 o 
  -7   5   3       13.88       18.00      3.85 o 
  -6   5   3       52.74       55.04      2.76 o 
  -5   5   3       26.96       29.41      1.98 o 
  -4   5   3      332.99      336.78      5.59 o 
  -3   5   3      198.74      211.52      3.42 o 
  -2   5   3      142.15      154.85      3.02 o 
  -1   5   3      287.19      276.06      3.98 o 
   0   5   3      223.64      235.20      4.25 o 
   1   5   3       98.47       93.86      2.09 o 
   2   5   3      338.47      344.71      5.56 o 
   3   5   3       13.53       13.59      1.17 o 
   4   5   3       17.64       18.25      1.14 o 
   5   5   3        3.81        4.05      1.01 o 
   6   5   3       40.79       41.81      2.70 o 
   7   5   3        2.98        1.79      1.25 o 
   8   5   3        0.07        2.06      2.04 o 
   9   5   3        3.25        4.08      2.67 o 
 -10   6   3        0.28        2.12      3.10 o 
  -9   6   3        0.09        1.65      3.67 o 
  -8   6   3        4.41        2.89      3.17 o 
  -7   6   3        5.31        3.11      3.09 o 
  -6   6   3       18.48       18.68      3.94 o 
  -5   6   3        0.05       -0.75      0.75 o 
  -4   6   3        9.95       10.20      0.90 o 
  -3   6   3       19.64       18.23      1.26 o 
  -2   6   3       33.26       34.44      1.55 o 
  -1   6   3      392.84      364.69      5.31 o 
   0   6   3        0.28        0.20      0.63 o 
   1   6   3        2.57        2.31      0.78 o 
   2   6   3      166.36      176.79      4.03 o 
   3   6   3        0.92        0.38      0.71 o 
   4   6   3       78.56       78.67      4.51 o 
   5   6   3       11.51       11.11      1.48 o 
   6   6   3        1.34        2.64      1.07 o 
   7   6   3        0.28        0.16      1.19 o 
   8   6   3        0.18        1.79      1.44 o 
   9   6   3        0.98       -1.42      1.77 o 
 -10   7   3        0.14       -0.30      3.43 o 
  -9   7   3        3.34        1.31      3.71 o 
  -8   7   3        8.84        2.92      3.65 o 
  -7   7   3       12.75       13.30      4.13 o 
  -6   7   3        0.38        0.25      0.99 o 
  -5   7   3       77.75       84.42      2.64 o 
  -4   7   3        0.00        1.58      1.04 o 
  -3   7   3      153.45      153.29      4.85 o 
  -2   7   3        1.75        1.11      0.91 o 
  -1   7   3      134.20      128.28      2.90 o 
   0   7   3       57.33       72.74      2.72 o 
   1   7   3      256.38      230.24      4.30 o 
   2   7   3        6.39        5.06      1.02 o 
   3   7   3       19.38       22.12      1.58 o 
   4   7   3       55.24       54.11      2.42 o 
   5   7   3        2.12        2.65      1.11 o 
   6   7   3        7.92        9.48      1.39 o 
   7   7   3        6.37        8.33      1.73 o 
   8   7   3       18.34       22.47      4.98 o 
   9   7   3       10.53       11.97      2.40 o 
  -9   8   3        6.16        3.80      4.32 o 
  -8   8   3        0.12        7.06      4.56 o 
  -7   8   3       47.65       50.48      7.23 o 
  -6   8   3       21.76       22.01      1.99 o 
  -5   8   3       16.51       16.60      1.86 o 
  -4   8   3       66.10       66.89      3.07 o 
  -3   8   3      304.29      308.11      9.09 o 
  -2   8   3       25.28       33.39      2.02 o 
  -1   8   3       21.58       23.51      1.69 o 
   0   8   3       12.34       13.60      1.24 o 
   1   8   3      224.35      230.77      4.52 o 
   2   8   3       14.57       16.94      1.69 o 
   3   8   3       51.53       54.46      2.62 o 
   4   8   3      242.46      241.82      5.48 o 
   5   8   3      168.56      192.07      4.76 o 
   6   8   3       98.00       97.87      3.60 o 
   7   8   3       30.09       31.52      2.71 o 
   8   8   3        1.17        0.82      2.03 o 
   9   8   3        0.57       -3.22      4.82 o 
  -9   9   3       12.85        8.55      6.47 o 
  -8   9   3        0.60        0.18      1.98 o 
  -7   9   3        3.44        3.97      2.06 o 
  -6   9   3        6.87        3.30      2.59 o 
  -5   9   3      186.55      187.72      5.34 o 
  -4   9   3       58.05       53.00      3.10 o 
  -3   9   3       62.79       59.43      2.98 o 
  -2   9   3      222.69      193.46      6.59 o 
  -1   9   3       91.78       98.70      3.90 o 
   0   9   3      170.12      173.08      3.88 o 
   1   9   3      128.57      127.60      3.61 o 
   2   9   3      450.28      443.42      7.24 o 
   3   9   3      739.10      737.67     12.53 o 
   4   9   3       10.39        9.85      1.67 o 
   5   9   3       72.30       72.96      3.15 o 
   6   9   3        7.71        4.65      1.88 o 
   7   9   3        1.07        4.04      1.90 o 
   8   9   3        8.54        2.51      2.41 o 
   9   9   3        0.17        8.51      6.69 o 
  -9  10   3        5.49        5.85      2.82 o 
  -8  10   3        0.51        0.70      2.29 o 
  -7  10   3       74.54       74.61      6.25 o 
  -6  10   3        1.98        4.37      2.02 o 
  -5  10   3       53.91       54.77      3.30 o 
  -4  10   3        0.08        1.51      1.62 o 
  -3  10   3       29.99       29.86      2.71 o 
  -2  10   3      592.52      584.11      9.74 o 
  -1  10   3       15.06       17.54      2.57 o 
   0  10   3      951.03      924.50     13.91 o 
   1  10   3      305.57      284.03      6.39 o 
   2  10   3        7.44        4.35      1.50 o 
   3  10   3        0.24        0.18      1.42 o 
   4  10   3        5.66        1.67      1.44 o 
   5  10   3       70.41       75.87      3.50 o 
   6  10   3        0.25        1.77      1.76 o 
   7  10   3       17.83       10.85      3.80 o 
   8  10   3        0.14        2.12      6.25 o 
  -8  11   3        0.82       12.24      6.99 o 
  -7  11   3        1.35       -2.38      2.38 o 
  -6  11   3       32.02       34.10      3.39 o 
  -5  11   3       21.54       13.48      2.81 o 
  -4  11   3      128.27      123.61      5.40 o 
  -3  11   3       24.01       11.60      6.10 o 
  -2  11   3       89.38      105.60      5.20 o 
  -1  11   3        2.85        3.34      1.60 o 
   0  11   3        9.29        7.73      1.98 o 
   1  11   3       18.50       16.70      2.06 o 
   2  11   3       76.59       81.23      4.17 o 
   3  11   3       67.39       61.05      4.16 o 
   4  11   3       13.63       11.83      2.48 o 
   5  11   3       20.40       24.03      3.73 o 
   6  11   3        0.00        0.15      2.49 o 
   7  11   3        0.32        2.14      3.05 o 
   8  11   3        1.06       14.89      7.90 o 
  -8  12   3        7.98        6.73      7.03 o 
  -7  12   3        1.89        8.12      6.34 o 
  -6  12   3       13.93       12.68      4.95 o 
  -5  12   3        1.31        1.09      2.56 o 
  -4  12   3        0.16        0.01      2.30 o 
  -3  12   3        3.56        0.67      2.41 o 
  -2  12   3       10.54        9.05      3.25 o 
  -1  12   3        8.54       -1.95      2.02 o 
   0  12   3        1.00       -1.54      1.64 o 
   1  12   3        0.01       -0.48      1.69 o 
   2  12   3        3.20        0.39      1.99 o 
   3  12   3        7.60        5.61      2.23 o 
   4  12   3       22.43       18.79      3.00 o 
   5  12   3        4.34        3.30      2.25 o 
   6  12   3        1.76        0.90      2.47 o 
   7  12   3       10.11        7.97      3.15 o 
   8  12   3        0.57       -1.91      6.73 o 
  -8  13   3        2.66        0.78      5.25 o 
  -7  13   3        0.01        3.39      6.16 o 
  -6  13   3        5.30       -0.71      8.90 o 
  -5  13   3       21.18       24.91      3.83 o 
  -4  13   3       24.87       20.90      3.61 o 
  -3  13   3        2.64        5.56      2.77 o 
  -2  13   3        2.11        3.20      2.60 o 
  -1  13   3        1.72        2.05      2.15 o 
   0  13   3        7.52        3.13      1.84 o 
   1  13   3       12.58       10.38      2.73 o 
   2  13   3        2.67       -0.88      2.10 o 
   3  13   3        0.93        1.02      2.24 o 
   4  13   3        1.62       -1.59      2.15 o 
   5  13   3        6.11        4.59      2.65 o 
   6  13   3        6.96        3.96      2.66 o 
   7  13   3        1.86       18.54      8.12 o 
  -7  14   3        2.56        3.21      6.29 o 
  -6  14   3        5.98        7.11      4.00 o 
  -5  14   3       10.20       10.66      3.40 o 
  -4  14   3        4.12        4.02      3.28 o 
  -3  14   3        0.80       -0.29      2.40 o 
  -2  14   3        9.02        4.91      3.06 o 
  -1  14   3       14.97       18.55      3.23 o 
   0  14   3        1.26        0.21      2.33 o 
   1  14   3        0.03        0.51      2.46 o 
   2  14   3        4.20        6.05      2.59 o 
   3  14   3        2.51        5.64      2.65 o 
   4  14   3        0.21        0.95      2.37 o 
   5  14   3        7.58       13.34      3.52 o 
   6  14   3        4.31        7.12      2.83 o 
  -6  15   3        4.10        7.23      4.01 o 
  -5  15   3        0.03        2.44      3.41 o 
  -4  15   3        0.44        0.17      3.17 o 
  -3  15   3       20.26       18.55      4.11 o 
  -2  15   3        0.71        2.32      2.60 o 
  -1  15   3        0.71       -3.40      4.46 o 
   0  15   3        0.13       10.14      4.36 o 
   1  15   3       68.85       76.92     10.81 o 
   2  15   3        2.43        7.02      2.98 o 
   3  15   3       11.24       14.52      3.31 o 
   4  15   3        4.43        3.93      2.73 o 
   5  15   3        0.03        1.39      3.22 o 
   6  15   3        0.17       -3.09      4.14 o 
  -6  16   3       13.99       26.86      5.69 o 
  -5  16   3        3.62        7.77      3.87 o 
  -4  16   3        3.14        2.46      3.77 o 
  -3  16   3       20.34       32.38      4.33 o 
  -2  16   3        0.88       -1.71      6.27 o 
  -1  16   3       42.91       47.36     19.97 o 
   0  16   3        2.77       -0.81      4.47 o 
   1  16   3        3.38        5.60      4.64 o 
   2  16   3        0.02        2.67      3.44 o 
   3  16   3       10.03        6.31      3.09 o 
   4  16   3        3.86        0.87      2.95 o 
   5  16   3       10.76       15.24      4.49 o 
  -5  17   3        9.97       11.34      5.53 o 
  -4  17   3       30.75       39.84      6.74 o 
  -3  17   3        4.20        7.57      3.98 o 
  -2  17   3       15.56       22.82      4.87 o 
  -1  17   3       29.22       49.38      7.93 o 
   0  17   3        1.14        7.31     10.44 o 
   1  17   3       17.41       23.23      6.17 o 
   2  17   3        4.78        7.62      4.07 o 
   3  17   3       15.31       21.34      4.68 o 
   4  17   3        0.66       -1.46      2.73 o 
  -3  18   3       13.83       12.44      6.15 o 
  -2  18   3        5.11        4.30      4.86 o 
  -1  18   3        0.89        3.30      5.39 o 
   0  18   3       11.05       11.07      9.62 o 
   1  18   3        7.68        8.52      7.51 o 
   2  18   3        0.56       -4.81      4.81 o 
   3  18   3        5.02        8.21      4.36 o 
  -1  19   3        5.78       21.42      7.26 o 
   0  19   3        0.24        4.45      6.24 o 
   1  19   3        0.52        6.90      7.38 o 
 -10   0   4        0.01        3.67      2.74 o 
  -8   0   4        0.18       -0.83      1.56 o 
  -6   0   4        0.87        0.81      1.22 o 
  -4   0   4       54.55       63.90      1.92 o 
  -2   0   4      401.08      404.38     14.37 o 
   0   0   4        0.00       -0.18      0.60 o 
   2   0   4       35.86       36.62      2.02 o 
   4   0   4       87.85       84.62      3.05 o 
   6   0   4        0.17        1.22      1.99 o 
   8   0   4        3.64       -0.32      2.64 o 
 -10   1   4        0.05        2.53      2.07 o 
  -9   1   4        3.47        4.21      1.79 o 
  -8   1   4        7.32        7.54      1.35 o 
  -7   1   4       10.02       11.00      1.36 o 
  -6   1   4       25.05       23.52      1.50 o 
  -5   1   4      109.36      111.01      2.51 o 
  -4   1   4        8.61        9.68      1.12 o 
  -3   1   4      156.45      171.10      2.64 o 
  -2   1   4      120.26      114.87      1.73 o 
  -1   1   4      877.39      830.17      8.72 o 
   0   1   4       87.48       84.91      1.48 o 
   1   1   4       13.88       14.51      1.05 o 
   2   1   4       35.52       38.38      1.47 o 
   3   1   4      282.93      298.80      5.21 o 
   4   1   4       17.04       15.38      1.44 o 
   5   1   4       14.07       14.11      1.69 o 
   6   1   4        4.01        1.43      1.40 o 
   7   1   4        1.53        3.51      1.71 o 
   8   1   4       10.88       10.98      2.36 o 
   9   1   4        0.00       -0.49      2.09 o 
  10   1   4        3.74        6.25      5.51 o 
 -10   2   4        6.04        3.63      2.37 o 
  -9   2   4        7.30        4.43      1.79 o 
  -8   2   4       14.06       14.67      1.62 o 
  -7   2   4        1.25        0.71      0.95 o 
  -6   2   4       20.61       19.75      1.35 o 
  -5   2   4        0.60        1.85      0.61 o 
  -4   2   4       57.74       60.62      1.58 o 
  -3   2   4      151.49      150.63      2.29 o 
  -2   2   4      978.53      938.07     10.27 o 
  -1   2   4        1.25        2.38      0.44 o 
   0   2   4      294.75      260.01      3.53 o 
   1   2   4     1015.08      977.97     12.03 o 
   2   2   4      186.32      192.47      3.17 o 
   3   2   4      168.38      164.21      3.05 o 
   4   2   4      127.01      137.74      3.21 o 
   5   2   4        9.18        8.69      1.49 o 
   6   2   4      111.38      116.91      4.22 o 
   7   2   4        2.81        2.33      1.64 o 
   8   2   4       10.39        8.99      2.12 o 
   9   2   4        2.19       -2.09      2.09 o 
  10   2   4        0.01        4.51      5.30 o 
 -10   3   4       14.47       13.48      2.71 o 
  -9   3   4        1.18        0.39      1.72 o 
  -8   3   4        0.25        1.57      1.11 o 
  -7   3   4        0.14       -0.52      0.87 o 
  -6   3   4        7.21        7.61      0.99 o 
  -5   3   4       45.27       43.93      1.27 o 
  -4   3   4      349.23      339.23      4.91 o 
  -3   3   4      339.06      337.54      4.64 o 
  -2   3   4       23.00       22.09      0.88 o 
  -1   3   4      166.65      157.16      2.70 o 
   0   3   4     1788.34     1716.40     19.16 o 
   1   3   4      112.64      114.72      2.20 o 
   2   3   4     1095.77     1130.37     16.29 o 
   3   3   4        7.77        9.31      0.97 o 
   4   3   4       53.61       57.25      2.06 o 
   5   3   4        4.84        1.71      1.14 o 
   6   3   4        3.41        3.71      1.54 o 
   7   3   4        0.05        2.15      1.54 o 
   8   3   4        2.44        3.57      1.89 o 
   9   3   4        0.03        0.85      2.73 o 
  10   3   4        0.50       -2.00      5.51 o 
 -10   4   4        4.05        7.29      1.71 o 
  -9   4   4        0.54        1.85      1.44 o 
  -8   4   4       17.73       16.00      2.14 o 
  -7   4   4        0.37        1.66      1.02 o 
  -6   4   4       12.96       13.68      1.89 o 
  -5   4   4       16.60       18.88      1.04 o 
  -4   4   4       70.49       79.53      1.91 o 
  -3   4   4       35.25       33.18      1.47 o 
  -2   4   4     1303.65     1298.72     14.85 o 
  -1   4   4      733.15      713.99      8.36 o 
   0   4   4     2525.83     2558.25     29.83 o 
   1   4   4        1.70        3.32      0.68 o 
   2   4   4       36.38       33.61      1.69 o 
   3   4   4      124.37      117.11      2.52 o 
   4   4   4        9.74        9.48      1.12 o 
   5   4   4        0.25        1.25      1.23 o 
   6   4   4       13.21       13.74      1.88 o 
   7   4   4        1.07        2.18      2.04 o 
   8   4   4        2.29        1.48      1.84 o 
   9   4   4        0.69        4.11      2.97 o 
 -10   5   4        1.99        4.21      1.62 o 
  -9   5   4        0.50        3.26      1.96 o 
  -8   5   4        0.24       -0.01      3.63 o 
  -7   5   4        0.05        0.21      2.43 o 
  -6   5   4        3.09        3.38      1.38 o 
  -5   5   4       36.56       38.26      1.42 o 
  -4   5   4        0.63        0.11      0.65 o 
  -3   5   4       41.25       48.15      2.10 o 
  -2   5   4      165.15      158.63      3.66 o 
  -1   5   4       51.78       51.64      1.59 o 
   0   5   4       24.27       22.58      1.30 o 
   1   5   4     1756.86     1769.46     20.09 o 
   2   5   4        0.16       -0.19      0.67 o 
   3   5   4       20.93       23.37      1.31 o 
   4   5   4        0.69        2.05      0.84 o 
   5   5   4       32.44       35.10      2.43 o 
   6   5   4        6.58        6.54      1.43 o 
   7   5   4        4.35        4.89      1.45 o 
   8   5   4       18.45       17.56      3.21 o 
   9   5   4        0.61        3.45      2.80 o 
 -10   6   4        0.55        2.19      8.34 o 
  -9   6   4        0.98        4.72      3.76 o 
  -8   6   4        0.44       -0.55      2.88 o 
  -7   6   4        6.66        6.85      2.70 o 
  -6   6   4        0.04        1.25      0.79 o 
  -5   6   4        1.91        1.96      0.94 o 
  -4   6   4       38.21       40.74      2.13 o 
  -3   6   4        7.39        7.82      1.09 o 
  -2   6   4      350.69      373.90      5.89 o 
  -1   6   4      288.72      337.28      5.12 o 
   0   6   4      247.26      278.05      4.47 o 
   1   6   4       12.76       17.23      1.29 o 
   2   6   4       39.58       42.88      1.84 o 
   3   6   4      137.00      135.35      3.04 o 
   4   6   4      124.15      128.62      3.51 o 
   5   6   4        2.25        1.11      1.15 o 
   6   6   4       38.59       39.55      2.33 o 
   7   6   4        2.94        6.48      1.44 o 
   8   6   4        0.73        1.28      1.67 o 
   9   6   4        1.09        4.31      2.56 o 
 -10   7   4        0.64        3.63      3.49 o 
  -9   7   4        0.14       -1.98      4.82 o 
  -8   7   4        5.82        7.69      2.00 o 
  -7   7   4        0.06        1.97      1.52 o 
  -6   7   4        3.50        3.79      1.50 o 
  -5   7   4        0.48        0.47      0.93 o 
  -4   7   4       46.49       48.13      2.51 o 
  -3   7   4        1.15        1.07      0.78 o 
  -2   7   4        3.39        4.41      1.07 o 
  -1   7   4        5.23        6.96      1.04 o 
   0   7   4      191.12      221.69      4.02 o 
   1   7   4        1.47        0.91      0.82 o 
   2   7   4      241.61      249.70      4.86 o 
   3   7   4       18.74       16.67      1.53 o 
   4   7   4       79.57       88.12      3.11 o 
   5   7   4       10.46       11.99      1.56 o 
   6   7   4        0.80        0.61      1.23 o 
   7   7   4       43.54       41.42      2.60 o 
   8   7   4        4.93        6.05      2.10 o 
   9   7   4        5.35       -0.01      4.42 o 
  -9   8   4        0.31        1.41      4.14 o 
  -8   8   4        5.40        4.63      2.05 o 
  -7   8   4        8.11       10.09      3.17 o 
  -6   8   4       67.97       68.10      3.24 o 
  -5   8   4        2.27       -1.09      1.09 o 
  -4   8   4        0.02        0.49      1.28 o 
  -3   8   4        2.06        2.70      1.32 o 
  -2   8   4        4.95        9.20      1.30 o 
  -1   8   4       45.56       47.01      2.29 o 
   0   8   4       12.05       11.07      1.22 o 
   1   8   4        8.45        5.49      1.31 o 
   2   8   4      103.94      113.01      3.24 o 
   3   8   4      106.65      103.67      4.73 o 
   4   8   4       39.37       39.28      2.44 o 
   5   8   4      250.65      240.79      5.67 o 
   6   8   4       11.24        6.82      1.62 o 
   7   8   4       14.04       16.44      2.03 o 
   8   8   4        3.49        3.86      2.65 o 
   9   8   4        2.16        5.25      6.90 o 
  -9   9   4        6.26        3.12      4.60 o 
  -8   9   4        2.02        1.86      2.10 o 
  -7   9   4        1.66        1.33      1.48 o 
  -6   9   4       13.00       12.96      2.00 o 
  -5   9   4       16.25       22.74      2.30 o 
  -4   9   4       98.12       96.85      4.03 o 
  -3   9   4        5.70        5.08      1.52 o 
  -2   9   4       11.77        8.20      1.80 o 
  -1   9   4       72.47       80.17      2.89 o 
   0   9   4      345.65      358.51      5.98 o 
   1   9   4      414.46      390.35      7.68 o 
   2   9   4      475.79      463.86     10.86 o 
   3   9   4      163.45      149.41      4.55 o 
   4   9   4        0.21        0.37      1.35 o 
   5   9   4       21.66       24.74      2.32 o 
   6   9   4       18.24       20.44      2.58 o 
   7   9   4       33.68       32.01      3.05 o 
   8   9   4        0.11        4.89      4.41 o 
  -9  10   4        0.06        1.06      2.61 o 
  -8  10   4        0.32        0.86      2.44 o 
  -7  10   4       15.93       13.49      2.33 o 
  -6  10   4        0.78        3.67      1.75 o 
  -5  10   4        1.48        1.18      1.59 o 
  -4  10   4        1.59        4.13      1.86 o 
  -3  10   4      210.73      212.81      7.15 o 
  -2  10   4       17.74       19.73      2.06 o 
  -1  10   4      658.34      661.04     11.64 o 
   0  10   4       95.23       98.72      5.16 o 
   1  10   4       24.32       25.97      3.00 o 
   2  10   4        1.52        0.28      1.37 o 
   3  10   4      140.64      142.18      4.71 o 
   4  10   4       84.70       90.19      3.90 o 
   5  10   4        3.02        3.09      1.69 o 
   6  10   4       20.26       27.56      3.26 o 
   7  10   4       21.20       16.00      3.98 o 
   8  10   4        0.51        0.91      3.05 o 
  -8  11   4        0.34       -5.04      5.04 o 
  -7  11   4        1.25       12.76      7.29 o 
  -6  11   4        6.53        5.68      2.70 o 
  -5  11   4      167.59      175.33     14.19 o 
  -4  11   4       54.96       57.95      7.54 o 
  -3  11   4      231.34      224.75     10.55 o 
  -2  11   4      100.64       97.13      5.08 o 
  -1  11   4       63.63       61.38      3.55 o 
   0  11   4      157.92      155.10      5.21 o 
   1  11   4      161.77      145.24      5.13 o 
   2  11   4        0.57       -0.30      1.79 o 
   3  11   4       17.80       18.44      2.73 o 
   4  11   4       38.59       35.72      3.53 o 
   5  11   4       33.68       28.73      4.80 o 
   6  11   4        1.82        2.48      2.47 o 
   7  11   4        0.20        4.47      5.01 o 
   8  11   4        0.80        2.00      6.77 o 
  -8  12   4        3.51       12.76      7.16 o 
  -7  12   4       13.37        9.72      7.03 o 
  -6  12   4       19.77       23.62      7.97 o 
  -5  12   4       22.11       27.15      3.95 o 
  -4  12   4       42.60       50.40      8.20 o 
  -3  12   4       91.35       83.33      6.21 o 
  -2  12   4       22.13       20.66      3.28 o 
  -1  12   4       68.21       55.19      5.69 o 
   0  12   4       67.81       60.28      4.16 o 
   1  12   4       53.12       50.79      3.67 o 
   2  12   4      166.20      156.21      9.35 o 
   3  12   4        2.41        2.79      2.31 o 
   4  12   4       16.00       18.03      3.05 o 
   5  12   4       26.66       32.36      3.92 o 
   6  12   4        0.56        2.52      2.63 o 
   7  12   4       10.73       10.37      3.55 o 
  -8  13   4        4.76       -4.69      5.38 o 
  -7  13   4        0.18        9.25      6.43 o 
  -6  13   4       10.24        4.61      5.47 o 
  -5  13   4        3.56        2.53      2.70 o 
  -4  13   4        0.90        2.06      2.71 o 
  -3  13   4       12.53        8.14      2.95 o 
  -2  13   4       55.46       57.62      7.98 o 
  -1  13   4        2.19        2.04      2.14 o 
   0  13   4       29.29       30.43      3.64 o 
   1  13   4        0.16        1.73      2.26 o 
   2  13   4        1.37       -0.35      2.05 o 
   3  13   4       26.27       20.51      3.25 o 
   4  13   4        2.77        2.41      2.28 o 
   5  13   4        3.09        2.65      2.63 o 
   6  13   4       12.40       12.75      3.47 o 
   7  13   4        1.34        9.03      6.95 o 
  -7  14   4        0.05       12.46      7.25 o 
  -6  14   4        0.61        0.60      4.97 o 
  -5  14   4        0.03       -2.72      2.72 o 
  -4  14   4        8.23        8.62      3.22 o 
  -3  14   4        4.41        4.08      2.99 o 
  -2  14   4        1.46        2.70      2.65 o 
  -1  14   4        0.54       -1.36      2.92 o 
   0  14   4        2.26        4.04      2.60 o 
   1  14   4        2.61        3.30      2.52 o 
   2  14   4        0.08       -1.26      2.29 o 
   3  14   4        0.27       -0.51      2.29 o 
   4  14   4       13.84       20.18      3.55 o 
   5  14   4        0.26        5.59      3.03 o 
   6  14   4        1.22        4.45      2.77 o 
  -6  15   4        2.55        1.81      3.83 o 
  -5  15   4        0.59        1.06      4.83 o 
  -4  15   4        3.48        4.55      3.04 o 
  -3  15   4        0.00        5.08      3.27 o 
  -2  15   4        0.00       -3.14      3.14 o 
  -1  15   4        0.73        6.79      3.39 o 
   0  15   4        1.60       -0.69      7.71 o 
   1  15   4        4.55       10.42      3.58 o 
   2  15   4       12.26       24.88      3.84 o 
   3  15   4       17.75       16.30      5.76 o 
   4  15   4        0.03        2.28      3.03 o 
   5  15   4        0.01        0.12      3.36 o 
   6  15   4        6.12        7.68      4.59 o 
  -6  16   4        2.28        3.26      8.16 o 
  -5  16   4       13.70       24.68      5.62 o 
  -4  16   4        0.44        1.33      3.62 o 
  -3  16   4        0.03        2.36      3.34 o 
  -2  16   4        0.53        6.40      4.10 o 
  -1  16   4        4.57       -2.61      4.09 o 
   0  16   4        0.57        2.23      4.27 o 
   1  16   4        7.86       11.78      4.02 o 
   2  16   4        4.45        5.82      5.59 o 
   3  16   4        3.10        6.24      3.31 o 
   4  16   4        5.14        0.68      3.10 o 
   5  16   4       30.15       29.62      4.69 o 
  -5  17   4        8.46       13.70      5.30 o 
  -4  17   4       19.26       24.78      4.48 o 
  -3  17   4       47.91       53.26      6.51 o 
  -2  17   4        0.53        0.59      4.77 o 
  -1  17   4       19.64       25.79      6.56 o 
   0  17   4       21.03       31.72      6.89 o 
   1  17   4        6.23        8.11      5.97 o 
   2  17   4        0.05        5.43      4.19 o 
   3  17   4       24.73       33.54      5.45 o 
   4  17   4        9.17       10.69      3.58 o 
  -3  18   4        1.68        1.91      5.23 o 
  -2  18   4       31.62       34.56      7.17 o 
  -1  18   4       49.49       69.74      9.31 o 
   0  18   4        0.16        0.26      5.63 o 
   1  18   4       55.32       66.10     21.36 o 
   2  18   4       25.23       18.71      6.38 o 
   3  18   4        0.70        7.91      5.51 o 
  -1  19   4       15.79       13.74      6.70 o 
   0  19   4       15.65       19.44      7.00 o 
  -9   0   5        1.64        5.14      2.83 o 
  -7   0   5        1.73        3.00      1.48 o 
  -5   0   5      114.13      122.65      6.35 o 
  -3   0   5      256.83      243.92      5.45 o 
  -1   0   5      133.99      136.71      2.98 o 
   1   0   5      390.28      380.68      7.73 o 
   3   0   5      216.93      225.09      7.98 o 
   5   0   5      240.95      260.62      9.52 o 
   7   0   5        0.70        2.54      2.52 o 
   9   0   5       12.47        5.87      3.61 o 
 -10   1   5        0.00        1.69      2.11 o 
  -9   1   5        0.48        0.87      1.71 o 
  -8   1   5       17.16       15.86      1.92 o 
  -7   1   5        1.23        2.06      1.05 o 
  -6   1   5       27.91       32.04      1.80 o 
  -5   1   5        1.49        2.19      0.69 o 
  -4   1   5      105.29      106.89      3.41 o 
  -3   1   5        2.07        1.69      0.51 o 
  -2   1   5      313.61      318.91      4.19 o 
  -1   1   5       90.49       77.66      1.53 o 
   0   1   5      121.64      142.20      2.20 o 
   1   1   5     1282.28     1269.62     16.48 o 
   2   1   5      123.64      113.43      3.02 o 
   3   1   5      615.61      636.27      9.80 o 
   4   1   5       27.11       30.49      1.98 o 
   5   1   5        2.28        0.46      1.24 o 
   6   1   5       19.57       19.83      2.29 o 
   7   1   5       48.55       44.32      3.69 o 
   8   1   5        3.51        5.73      2.22 o 
   9   1   5        1.64        4.46      2.30 o 
 -10   2   5       10.19        8.40      2.63 o 
  -9   2   5        8.38        7.17      1.62 o 
  -8   2   5        3.28        3.60      1.36 o 
  -7   2   5       50.76       51.33      2.57 o 
  -6   2   5       38.63       38.94      1.90 o 
  -5   2   5        2.36        1.29      0.68 o 
  -4   2   5      114.98      119.32      2.34 o 
  -3   2   5       10.86       11.50      0.86 o 
  -2   2   5        4.71        7.53      0.71 o 
  -1   2   5     2704.17     2851.83     28.19 o 
   0   2   5      327.30      331.59      4.45 o 
   1   2   5      912.64      989.05     13.20 o 
   2   2   5       37.04       40.26      2.15 o 
   3   2   5       95.52      105.11      3.13 o 
   4   2   5       56.01       61.73      2.30 o 
   5   2   5      171.87      175.05      5.26 o 
   6   2   5        4.11        3.05      1.58 o 
   7   2   5        9.08        8.45      2.02 o 
   8   2   5        1.43        1.86      1.95 o 
   9   2   5        2.39        4.33      2.30 o 
 -10   3   5        4.36        5.83      2.36 o 
  -9   3   5       10.91       12.18      2.12 o 
  -8   3   5       20.13       14.79      1.78 o 
  -7   3   5        0.77        0.93      1.05 o 
  -6   3   5        2.62        3.46      0.95 o 
  -5   3   5       56.97       60.55      1.97 o 
  -4   3   5        0.41        0.50      0.64 o 
  -3   3   5      770.20      770.87      8.88 o 
  -2   3   5       98.76      107.16      2.36 o 
  -1   3   5     1321.98     1331.23     13.87 o 
   0   3   5      169.41      202.39      3.92 o 
   1   3   5     1187.23     1237.82     14.36 o 
   2   3   5     1646.28     1763.00     22.56 o 
   3   3   5     1010.85     1064.29     14.29 o 
   4   3   5      229.09      262.09      5.20 o 
   5   3   5        5.67        4.06      1.80 o 
   6   3   5        1.97        1.01      1.56 o 
   7   3   5       12.49       11.29      2.17 o 
   8   3   5        3.20        1.99      2.04 o 
   9   3   5        2.42       -0.25      3.48 o 
 -10   4   5        0.02        4.99      2.45 o 
  -9   4   5        0.00       -0.65      1.49 o 
  -8   4   5       14.41       16.11      2.16 o 
  -7   4   5        4.89        4.42      1.24 o 
  -6   4   5       15.41       17.84      1.37 o 
  -5   4   5       23.28       24.62      1.61 o 
  -4   4   5        3.39        2.10      0.74 o 
  -3   4   5      343.64      335.28      4.57 o 
  -2   4   5      498.56      565.83      7.80 o 
  -1   4   5      912.64      954.68     10.94 o 
   0   4   5     2026.93     2161.42     25.61 o 
   1   4   5     2235.63     2331.30     25.97 o 
   2   4   5       83.10       88.04      2.40 o 
   3   4   5       33.06       31.64      1.40 o 
   4   4   5       64.57       71.24      2.62 o 
   5   4   5      121.42      124.64      4.49 o 
   6   4   5       27.04       23.93      2.89 o 
   7   4   5        6.97        7.81      2.05 o 
   8   4   5       12.52       15.30      2.55 o 
   9   4   5        0.06       -1.41      2.36 o 
 -10   5   5        0.74        2.04      1.97 o 
  -9   5   5        1.22        1.64      1.46 o 
  -8   5   5        0.62       -1.11      1.11 o 
  -7   5   5        2.90        2.94      1.43 o 
  -6   5   5       38.74       39.06      1.95 o 
  -5   5   5        1.01       -0.93      0.93 o 
  -4   5   5      427.16      454.85      7.41 o 
  -3   5   5       32.62       37.61      1.36 o 
  -2   5   5      651.84      689.13      9.93 o 
  -1   5   5       88.12      106.02      2.42 o 
   0   5   5        6.92        7.71      1.03 o 
   1   5   5      147.65      160.85      3.08 o 
   2   5   5      153.36      168.97      3.62 o 
   3   5   5      276.93      283.43      5.05 o 
   4   5   5       40.75       41.66      2.20 o 
   5   5   5       30.26       36.75      3.08 o 
   6   5   5        5.49        5.40      1.31 o 
   7   5   5        1.23        2.16      1.29 o 
   8   5   5        1.51        3.09      2.44 o 
   9   5   5        1.98        0.31      2.58 o 
 -10   6   5        0.06        2.75      3.40 o 
  -9   6   5        4.87        3.50      1.51 o 
  -8   6   5        5.64        5.94      2.95 o 
  -7   6   5       19.17       17.34      2.03 o 
  -6   6   5       28.39       31.59      2.13 o 
  -5   6   5       24.97       25.29      1.68 o 
  -4   6   5       90.23       98.58      3.40 o 
  -3   6   5      317.96      290.17      4.55 o 
  -2   6   5       11.56       11.89      1.16 o 
  -1   6   5       68.46       63.86      2.05 o 
   0   6   5      233.68      263.30      4.70 o 
   1   6   5        8.53        5.97      1.04 o 
   2   6   5       53.30       70.74      2.42 o 
   3   6   5       67.00       70.44      2.75 o 
   4   6   5        0.01       -0.56      1.03 o 
   5   6   5        2.65        3.64      1.48 o 
   6   6   5        1.58        4.16      1.38 o 
   7   6   5       12.34       12.25      1.97 o 
   8   6   5        3.22        3.29      2.64 o 
   9   6   5        1.40        3.75      4.20 o 
 -10   7   5        4.14        1.19      2.72 o 
  -9   7   5        7.31        6.46      1.72 o 
  -8   7   5        5.79        6.97      2.22 o 
  -7   7   5       25.71       24.68      2.17 o 
  -6   7   5        9.87        7.73      1.42 o 
  -5   7   5      151.17      141.88      4.10 o 
  -4   7   5       29.08       28.95      2.67 o 
  -3   7   5      210.86      201.82      4.29 o 
  -2   7   5      111.80      109.76      3.10 o 
  -1   7   5      110.47       99.71      4.36 o 
   0   7   5      214.62      207.57      3.96 o 
   1   7   5        6.82        9.65      1.29 o 
   2   7   5        0.14        0.62      1.00 o 
   3   7   5        0.24       -0.90      0.90 o 
   4   7   5        2.25        2.48      1.90 o 
   5   7   5       10.92       12.96      1.76 o 
   6   7   5        0.56        1.45      1.80 o 
   7   7   5       14.60       14.54      2.27 o 
   8   7   5        0.67        0.40      2.72 o 
   9   7   5        5.77        2.37      4.45 o 
  -9   8   5        6.95        9.12      2.50 o 
  -8   8   5        4.34        5.81      1.86 o 
  -7   8   5       22.03       23.21      2.74 o 
  -6   8   5        2.19       -0.43      1.44 o 
  -5   8   5       85.54       83.22      6.72 o 
  -4   8   5       14.65       13.12      1.91 o 
  -3   8   5       43.63       42.36      2.62 o 
  -2   8   5      285.38      282.78      5.67 o 
  -1   8   5      449.64      434.92      7.61 o 
   0   8   5      129.08      110.30      2.95 o 
   1   8   5      187.95      180.01      4.26 o 
   2   8   5        5.77        4.55      1.25 o 
   3   8   5        9.80       10.43      1.65 o 
   4   8   5        3.27        1.95      1.45 o 
   5   8   5       76.10       86.10      3.88 o 
   6   8   5       13.25       15.68      2.08 o 
   7   8   5       11.38       17.22      2.54 o 
   8   8   5        3.93        7.05      3.28 o 
  -9   9   5        2.75        3.13      2.50 o 
  -8   9   5        0.99        4.22      4.40 o 
  -7   9   5       24.17       20.04      2.41 o 
  -6   9   5       16.49       18.52      2.92 o 
  -5   9   5        7.57        8.79      1.82 o 
  -4   9   5        0.41       -1.05      1.49 o 
  -3   9   5      272.05      254.30      6.84 o 
  -2   9   5      225.27      227.50      5.15 o 
  -1   9   5       16.14       15.19      1.62 o 
   0   9   5       13.26       12.18      1.49 o 
   1   9   5     1114.30     1097.05     23.98 o 
   2   9   5      218.41      232.57      5.84 o 
   3   9   5      888.16      888.46     14.81 o 
   4   9   5       38.07       36.25      2.67 o 
   5   9   5       53.89       51.21      3.35 o 
   6   9   5        0.00        1.83      1.95 o 
   7   9   5        0.11        1.54      2.39 o 
   8   9   5        0.13       -1.01      3.02 o 
  -9  10   5        5.32        0.04      6.38 o 
  -8  10   5        0.16        0.65      5.64 o 
  -7  10   5        0.23       -0.39      1.87 o 
  -6  10   5       14.34       18.78      5.79 o 
  -5  10   5       39.34       38.29      3.05 o 
  -4  10   5      291.94      291.09     12.35 o 
  -3  10   5      118.50      118.61      7.26 o 
  -2  10   5      226.18      216.31      7.05 o 
  -1  10   5     1594.70     1504.30     24.82 o 
   0  10   5      173.52      191.25      5.68 o 
   1  10   5      608.04      592.78     11.75 o 
   2  10   5       50.42       56.83      5.91 o 
   3  10   5       28.06       28.24      3.07 o 
   4  10   5       19.59       22.45      2.98 o 
   5  10   5      101.06       96.98      5.55 o 
   6  10   5        0.13        0.84      2.24 o 
   7  10   5       29.67       36.74      6.83 o 
   8  10   5        1.27        7.29      7.12 o 
  -8  11   5        9.41       21.62      8.07 o 
  -7  11   5        0.01        4.35      2.82 o 
  -6  11   5       32.56       34.74      4.55 o 
  -5  11   5       93.25      106.57      6.18 o 
  -4  11   5        1.27        7.00      2.62 o 
  -3  11   5      445.94      446.22     12.98 o 
  -2  11   5      149.00      133.26      6.36 o 
  -1  11   5        2.57        1.81      1.78 o 
   0  11   5      174.68      162.48      5.44 o 
   1  11   5      338.64      297.98      8.72 o 
   2  11   5       12.48        7.08      2.39 o 
   3  11   5      182.89      178.70      6.62 o 
   4  11   5        0.99        1.62      2.08 o 
   5  11   5       20.93       27.82      3.66 o 
   6  11   5        5.38        1.70      2.62 o 
   7  11   5        1.85       -0.04      2.85 o 
   8  11   5        1.06       -0.65      6.25 o 
  -8  12   5        2.69        4.21      6.86 o 
  -7  12   5       22.78       22.44      4.95 o 
  -6  12   5        0.94       -0.24      4.08 o 
  -5  12   5        9.01        8.70      3.91 o 
  -4  12   5        2.37       -2.28      2.77 o 
  -3  12   5       45.99       49.71      4.94 o 
  -2  12   5        1.17       -0.95      2.32 o 
  -1  12   5      164.79      160.64      6.60 o 
   0  12   5        6.90        5.87      1.94 o 
   1  12   5       41.14       52.22      4.24 o 
   2  12   5       11.00        7.88      3.21 o 
   3  12   5        2.51       -1.84      1.84 o 
   4  12   5        8.25       10.16      3.42 o 
   5  12   5       19.41       16.59      3.35 o 
   6  12   5        0.03        2.52      2.81 o 
   7  12   5        6.78        6.72      6.45 o 
  -7  13   5        0.66        5.08      3.55 o 
  -6  13   5        2.79        0.17      3.22 o 
  -5  13   5       18.37       24.73      6.63 o 
  -4  13   5        0.09       -4.84      6.53 o 
  -3  13   5        0.35        2.42      2.64 o 
  -2  13   5       14.62       16.68      5.15 o 
  -1  13   5        6.96        5.31      2.79 o 
   0  13   5        0.37        3.04      2.33 o 
   1  13   5        8.44        4.25      2.28 o 
   2  13   5        0.21        0.75      2.15 o 
   3  13   5       13.96       13.01      3.01 o 
   4  13   5        4.87        2.08      2.38 o 
   5  13   5        0.38       -0.57      2.55 o 
   6  13   5        0.09        1.17      2.74 o 
   7  13   5        2.35       16.89      8.99 o 
  -7  14   5        6.42        6.99      7.34 o 
  -6  14   5        0.24       -0.14      4.67 o 
  -5  14   5        0.39        5.60      3.24 o 
  -4  14   5        7.45        9.02      3.38 o 
  -3  14   5       10.79        9.23      4.48 o 
  -2  14   5        3.14        5.14      3.15 o 
  -1  14   5        5.24        5.47      3.01 o 
   0  14   5       12.50       15.28      3.89 o 
   1  14   5        8.11        8.02      2.85 o 
   2  14   5        0.09        1.20      2.40 o 
   3  14   5        0.14       -0.78      2.53 o 
   4  14   5       10.19       12.16      5.15 o 
   5  14   5        1.41        5.29      3.31 o 
   6  14   5        0.13        0.08      3.14 o 
  -6  15   5        0.01        3.86      3.85 o 
  -5  15   5        9.19        6.46      3.71 o 
  -4  15   5        4.57        9.60      3.97 o 
  -3  15   5        0.11       -1.09      3.01 o 
  -2  15   5       14.09       18.75      4.17 o 
  -1  15   5        9.02        2.44      4.19 o 
   0  15   5       12.76       26.62      5.85 o 
   1  15   5        1.39        7.44      3.70 o 
   2  15   5       47.02       52.30      6.08 o 
   3  15   5        3.97        5.22      2.91 o 
   4  15   5        0.22        1.31      2.88 o 
   5  15   5        1.57        4.54      3.97 o 
  -5  16   5       16.25       27.30      5.66 o 
  -4  16   5        9.90       12.25      4.06 o 
  -3  16   5       18.11       16.96      4.36 o 
  -2  16   5       25.22       30.56      6.29 o 
  -1  16   5        9.59        9.00     11.90 o 
   0  16   5       53.66       62.13      8.38 o 
   1  16   5        0.51        4.35      4.23 o 
   2  16   5        1.64        6.16      3.88 o 
   3  16   5        2.53        5.03      4.00 o 
   4  16   5        6.11       10.93      3.56 o 
   5  16   5        0.94        6.54      4.86 o 
  -4  17   5        3.94        8.81      6.61 o 
  -3  17   5        8.65       10.77      4.01 o 
  -2  17   5       21.94       17.77      6.12 o 
  -1  17   5        8.35        8.33      5.22 o 
   0  17   5        3.39        4.63      4.93 o 
   1  17   5       48.39       54.45      8.26 o 
   2  17   5       13.07       20.92      5.88 o 
   3  17   5       21.26       25.81      6.94 o 
   4  17   5        0.36        0.11      5.07 o 
  -3  18   5        2.40        0.34      4.58 o 
  -2  18   5        1.20        5.64      4.97 o 
  -1  18   5        7.11        1.61      5.05 o 
   0  18   5        4.77       -0.02      4.62 o 
   1  18   5        0.80        0.71      7.40 o 
   2  18   5        0.26       -7.03      7.03 o 
 -10   0   6        2.04       -2.10      2.78 o 
  -8   0   6       24.51       15.88      3.16 o 
  -6   0   6      162.45      174.60      5.97 o 
  -4   0   6       18.28       16.10      2.03 o 
  -2   0   6       89.33       92.28      2.77 o 
   0   0   6     1239.57     1263.60     17.99 o 
   2   0   6     1758.97     1788.72     35.07 o 
   4   0   6        2.20       -0.21      1.14 o 
   6   0   6       70.39       62.77      5.17 o 
   8   0   6        1.94        4.97      3.16 o 
 -10   1   6        1.83       -0.16      2.02 o 
  -9   1   6        0.39       -1.07      1.77 o 
  -8   1   6       16.42       12.30      1.82 o 
  -7   1   6        0.62        0.39      1.11 o 
  -6   1   6        9.25        9.01      1.34 o 
  -5   1   6       18.22       18.37      2.12 o 
  -4   1   6      269.69      283.74      4.54 o 
  -3   1   6       25.35       20.39      1.10 o 
  -2   1   6       51.65       44.91      1.41 o 
  -1   1   6       10.12        7.85      0.76 o 
   0   1   6      822.17      843.67      8.90 o 
   1   1   6        0.08        0.81      0.64 o 
   2   1   6      109.86      107.03      2.81 o 
   3   1   6       16.37       15.14      1.33 o 
   4   1   6      234.61      236.53      4.81 o 
   5   1   6        5.90        6.44      1.65 o 
   6   1   6        0.13       -0.59      1.50 o 
   7   1   6        0.29        0.71      1.75 o 
   8   1   6        6.51        1.85      2.25 o 
   9   1   6        6.30        4.37      2.82 o 
 -10   2   6        0.66        1.39      2.12 o 
  -9   2   6        0.10       -0.83      1.69 o 
  -8   2   6        0.43       -0.92      1.32 o 
  -7   2   6        0.01        0.84      1.19 o 
  -6   2   6       24.09       26.54      2.07 o 
  -5   2   6        8.54       10.38      1.14 o 
  -4   2   6        2.53        1.99      0.81 o 
  -3   2   6        6.07        5.44      0.79 o 
  -2   2   6     1398.04     1451.85     15.05 o 
  -1   2   6       29.50       28.12      1.64 o 
   0   2   6      567.40      617.46      7.95 o 
   1   2   6       73.07       72.43      2.17 o 
   2   2   6       73.01       80.82      2.91 o 
   3   2   6       42.96       41.02      1.78 o 
   4   2   6      106.22      112.97      3.62 o 
   5   2   6        0.00       -1.31      1.31 o 
   6   2   6       15.60       15.60      2.32 o 
   7   2   6       22.64       23.76      2.75 o 
   8   2   6        0.88        2.15      2.10 o 
   9   2   6        2.32       -0.62      1.98 o 
 -10   3   6        0.03        3.88      2.18 o 
  -9   3   6        2.11        2.89      1.67 o 
  -8   3   6        1.81        1.65      1.29 o 
  -7   3   6        3.19        3.26      1.26 o 
  -6   3   6        0.57        0.56      0.92 o 
  -5   3   6      116.75      126.27      3.11 o 
  -4   3   6      179.58      196.84      5.05 o 
  -3   3   6        4.48        9.36      1.01 o 
  -2   3   6      334.09      333.54      4.88 o 
  -1   3   6        0.67        1.25      0.63 o 
   0   3   6       23.64       19.08      1.19 o 
   1   3   6        0.01       -0.61      0.61 o 
   2   3   6      242.45      248.50      4.64 o 
   3   3   6      118.34      115.66      3.28 o 
   4   3   6      236.29      239.58      5.20 o 
   5   3   6       57.81       67.04      7.10 o 
   6   3   6        6.04        3.30      1.79 o 
   7   3   6        0.19       -1.51      1.71 o 
   8   3   6        0.00        2.56      2.25 o 
   9   3   6        5.34        5.92      3.07 o 
 -10   4   6        0.86        3.15      2.35 o 
  -9   4   6        0.82        2.11      1.84 o 
  -8   4   6        5.81        6.75      1.40 o 
  -7   4   6       54.40       52.50      2.56 o 
  -6   4   6       25.21       26.32      1.85 o 
  -5   4   6       57.02       58.72      2.24 o 
  -4   4   6       16.96       20.20      1.32 o 
  -3   4   6      196.72      213.67      4.03 o 
  -2   4   6       23.86       18.16      1.19 o 
  -1   4   6      196.33      235.14      3.76 o 
   0   4   6      248.31      271.19      4.39 o 
   1   4   6       20.75       31.99      1.75 o 
   2   4   6       91.71       89.75      2.60 o 
   3   4   6        8.40        6.60      1.22 o 
   4   4   6      218.48      224.21      5.07 o 
   5   4   6       19.63       20.85      2.10 o 
   6   4   6       70.06       85.05      3.68 o 
   7   4   6       22.02       20.97      2.80 o 
   8   4   6        1.86        3.47      2.68 o 
   9   4   6        0.06        0.93      2.79 o 
 -10   5   6        0.08        2.22      2.07 o 
  -9   5   6        0.00        0.41      1.67 o 
  -8   5   6        0.40        1.12      1.27 o 
  -7   5   6        5.29        4.98      1.26 o 
  -6   5   6        2.54        3.84      1.19 o 
  -5   5   6       94.28       88.37      2.89 o 
  -4   5   6       18.56       20.92      1.35 o 
  -3   5   6      467.42      463.62      7.13 o 
  -2   5   6       36.85       34.46      1.75 o 
  -1   5   6       32.13       33.44      1.58 o 
   0   5   6      313.95      342.14      5.60 o 
   1   5   6       50.65       53.35      1.98 o 
   2   5   6      451.07      448.20      7.36 o 
   3   5   6        4.23        3.07      0.96 o 
   4   5   6        0.06       -0.86      1.02 o 
   5   5   6       19.13       19.03      1.88 o 
   6   5   6       88.21       87.67      3.36 o 
   7   5   6        8.59        9.58      1.95 o 
   8   5   6        6.49        4.42      2.78 o 
   9   5   6        6.44       -3.86      3.86 o 
 -10   6   6        0.02        0.69      6.23 o 
  -9   6   6        0.67        3.96      2.49 o 
  -8   6   6        4.08        3.80      1.74 o 
  -7   6   6        0.86        1.50      1.21 o 
  -6   6   6       18.77       24.26      1.96 o 
  -5   6   6        5.87        5.10      1.24 o 
  -4   6   6       10.35       12.13      1.34 o 
  -3   6   6       24.96       27.63      2.95 o 
  -2   6   6      182.02      184.73      4.08 o 
  -1   6   6      154.50      161.21      3.34 o 
   0   6   6        0.17       -0.37      0.94 o 
   1   6   6       49.65       52.04      2.61 o 
   2   6   6      641.10      627.61      9.73 o 
   3   6   6       19.22       21.52      1.88 o 
   4   6   6      205.45      201.80      5.02 o 
   5   6   6       14.62       15.31      1.96 o 
   6   6   6        1.80        3.59      1.69 o 
   7   6   6        5.76        6.93      2.18 o 
   8   6   6       19.53       17.79      3.83 o 
   9   6   6        2.94       -2.27      3.84 o 
 -10   7   6        0.24       15.37      6.82 o 
  -9   7   6        0.40        1.23      1.80 o 
  -8   7   6        3.67        8.03      1.97 o 
  -7   7   6        1.40        2.67      1.34 o 
  -6   7   6        0.53        0.12      1.18 o 
  -5   7   6       28.38       29.60      2.07 o 
  -4   7   6        0.00       -0.36      1.25 o 
  -3   7   6      162.74      149.93      7.15 o 
  -2   7   6        4.23        5.41      1.58 o 
  -1   7   6        5.90        8.15      1.70 o 
   0   7   6      318.48      322.12      5.38 o 
   1   7   6        6.94        5.94      1.25 o 
   2   7   6       68.06       71.86      3.15 o 
   3   7   6       80.72       83.08      3.34 o 
   4   7   6       71.52       68.49      3.14 o 
   5   7   6        1.06        0.71      1.47 o 
   6   7   6       52.71       48.44      3.10 o 
   7   7   6        9.31        9.56      2.49 o 
   8   7   6        4.63        3.48      3.07 o 
   9   7   6        0.16        0.17      5.99 o 
  -9   8   6        0.96        4.08      2.46 o 
  -8   8   6       14.91       18.85      4.12 o 
  -7   8   6        6.94        6.91      1.75 o 
  -6   8   6        0.00        1.00      1.58 o 
  -5   8   6       78.99       78.67      3.67 o 
  -4   8   6        4.91        1.52      1.52 o 
  -3   8   6       61.26       62.35      4.35 o 
  -2   8   6        3.37        3.95      1.25 o 
  -1   8   6      549.04      520.00      8.83 o 
   0   8   6      163.15      163.06      3.70 o 
   1   8   6       84.55       79.21      3.49 o 
   2   8   6       34.38       36.77      2.26 o 
   3   8   6       75.87       76.82      3.47 o 
   4   8   6       40.63       38.77      3.04 o 
   5   8   6       35.95       41.69      3.59 o 
   6   8   6        8.91        6.55      2.24 o 
   7   8   6        0.01       -1.58      2.04 o 
   8   8   6        0.00        0.09      2.82 o 
  -9   9   6        0.20       -0.26      5.73 o 
  -8   9   6        4.90        9.24      3.04 o 
  -7   9   6        7.55       11.04      2.15 o 
  -6   9   6       54.83       57.11      3.69 o 
  -5   9   6       19.16       20.70      2.39 o 
  -4   9   6       51.12       57.61      4.48 o 
  -3   9   6      220.20      218.89      6.23 o 
  -2   9   6      157.19      156.07      4.28 o 
  -1   9   6      190.46      192.24      4.80 o 
   0   9   6       91.21       93.79      4.70 o 
   1   9   6        1.12        0.08      1.23 o 
   2   9   6      264.29      254.01      6.68 o 
   3   9   6      110.29      122.30      4.83 o 
   4   9   6      265.73      262.75      7.28 o 
   5   9   6       43.48       50.70      4.29 o 
   6   9   6       11.98        8.47      2.63 o 
   7   9   6        0.22       -0.74      2.57 o 
   8   9   6        0.16       -5.60      6.43 o 
  -9  10   6        1.49        4.47      6.56 o 
  -8  10   6        1.00       -3.91      4.99 o 
  -7  10   6        0.73        5.81      2.74 o 
  -6  10   6        4.48        3.73      2.76 o 
  -5  10   6       40.82       50.90      4.38 o 
  -4  10   6        0.00       -1.70      2.13 o 
  -3  10   6      124.42      130.98      7.81 o 
  -2  10   6      122.52      113.72      5.35 o 
  -1  10   6        6.30        5.73      1.85 o 
   0  10   6      552.68      517.36     11.91 o 
   1  10   6      192.87      190.58      6.83 o 
   2  10   6      283.00      265.53      8.04 o 
   3  10   6        2.67        1.71      2.01 o 
   4  10   6        0.16        1.03      2.02 o 
   5  10   6       94.12       91.36      5.69 o 
   6  10   6       38.73       41.00      6.50 o 
   7  10   6       16.10       18.64      3.59 o 
   8  10   6        3.14       14.80      8.60 o 
  -8  11   6        2.08        4.47      6.82 o 
  -7  11   6       17.92       18.25      6.51 o 
  -6  11   6        4.02        1.15      2.78 o 
  -5  11   6       87.14       99.08     10.54 o 
  -4  11   6       31.05       32.95      4.11 o 
  -3  11   6       11.41        9.19      2.94 o 
  -2  11   6       59.27       68.81      7.93 o 
  -1  11   6       24.53       20.06      2.86 o 
   0  11   6       13.91       10.55      2.14 o 
   1  11   6       11.12        6.49      2.52 o 
   2  11   6       82.82       80.40      4.91 o 
   3  11   6       77.47       70.32      5.64 o 
   4  11   6       46.09       42.17      3.92 o 
   5  11   6        0.70        4.75      2.74 o 
   6  11   6        0.58       -0.45      2.47 o 
   7  11   6       14.47       11.99      2.97 o 
  -8  12   6        0.84        2.21      6.56 o 
  -7  12   6       36.32       38.57      5.03 o 
  -6  12   6        1.42        2.87      3.82 o 
  -5  12   6        4.74        3.66      2.75 o 
  -4  12   6        6.74        1.37      2.53 o 
  -3  12   6        5.96        9.18      3.41 o 
  -2  12   6        0.01        2.00      2.49 o 
  -1  12   6        2.70        0.35      1.95 o 
   0  12   6        1.14        3.51      2.61 o 
   1  12   6        2.15        2.67      2.29 o 
   2  12   6        9.66        5.18      2.44 o 
   3  12   6       26.98       31.49      3.98 o 
   4  12   6       57.00       62.98      7.03 o 
   5  12   6       15.80       12.99      3.62 o 
   6  12   6       15.92       15.65      3.52 o 
   7  12   6        1.95       -3.34      7.03 o 
  -7  13   6        0.04        2.11      3.30 o 
  -6  13   6        1.02        0.92      3.06 o 
  -5  13   6       10.42        4.06      3.09 o 
  -4  13   6       17.24       20.70      3.85 o 
  -3  13   6       12.65       11.43      3.22 o 
  -2  13   6        8.99        9.58      4.93 o 
  -1  13   6       22.50       20.09      3.60 o 
   0  13   6        1.24        2.60      3.19 o 
   1  13   6       19.15       21.43      3.47 o 
   2  13   6       19.58       26.08      3.68 o 
   3  13   6        0.14        1.92      2.38 o 
   4  13   6        0.29        2.60      2.61 o 
   5  13   6        1.53        1.96      2.78 o 
   6  13   6       13.20       13.95      4.04 o 
  -7  14   6        0.14        3.79      3.73 o 
  -6  14   6        8.22        5.40      3.78 o 
  -5  14   6        0.01        1.97      3.06 o 
  -4  14   6        0.79        1.16      2.81 o 
  -3  14   6        0.07       -0.93      2.94 o 
  -2  14   6        3.87        2.57      4.26 o 
  -1  14   6        2.72        3.19      3.90 o 
   0  14   6        0.43        2.32      3.14 o 
   1  14   6        2.20        1.69      3.12 o 
   2  14   6        6.48        4.74      2.76 o 
   3  14   6        0.89        1.19      2.52 o 
   4  14   6        3.73        4.68      2.98 o 
   5  14   6        1.45        0.46      3.07 o 
   6  14   6        1.20        0.89      4.18 o 
  -6  15   6        0.42        0.35      4.28 o 
  -5  15   6        4.63       15.73      4.68 o 
  -4  15   6        1.83        3.76      3.72 o 
  -3  15   6       13.07       14.05      4.00 o 
  -2  15   6        1.73        0.56      4.44 o 
  -1  15   6        6.34        8.98      5.19 o 
   0  15   6        6.40        3.80      5.12 o 
   1  15   6        3.47        3.35      3.29 o 
   2  15   6        1.11        3.04      2.71 o 
   3  15   6        2.23        8.14      3.22 o 
   4  15   6        3.97        7.50      3.28 o 
   5  15   6       11.90       10.23      4.62 o 
  -5  16   6        0.21        0.76      4.40 o 
  -4  16   6       13.54        9.21      4.01 o 
  -3  16   6        1.03        0.49      3.42 o 
  -2  16   6        8.28        4.86     10.53 o 
  -1  16   6       21.39       25.96      6.15 o 
   0  16   6        2.29       -0.57      4.59 o 
   1  16   6       43.33       47.73      7.41 o 
   2  16   6        1.46        3.51      3.73 o 
   3  16   6       46.60       57.29      5.58 o 
   4  16   6        4.45       -1.22      3.10 o 
  -4  17   6        1.21        0.04      3.91 o 
  -3  17   6        0.01        4.85      6.77 o 
  -2  17   6       22.01       22.60      6.22 o 
  -1  17   6        9.75        4.59      5.57 o 
   0  17   6        8.53       14.11      6.17 o 
   1  17   6        3.69       -4.50      8.18 o 
   2  17   6        1.45        7.55      6.95 o 
   3  17   6       11.99       19.65      4.99 o 
  -3  18   6       10.88       11.44      6.05 o 
  -2  18   6        4.36        6.74      5.22 o 
  -1  18   6       15.00       18.68     13.74 o 
   0  18   6       11.69       12.40      6.29 o 
   1  18   6        1.75        3.22      7.34 o 
   2  18   6        8.93        8.42      5.87 o 
  -9   0   7        0.41        2.61      2.90 o 
  -7   0   7        0.06       -1.14      1.45 o 
  -5   0   7       41.46       44.36      3.17 o 
  -3   0   7      319.16      332.61      7.50 o 
  -1   0   7      972.58      937.21     13.99 o 
   1   0   7       55.79       54.90      2.99 o 
   3   0   7      205.66      235.81      7.04 o 
   5   0   7       34.92       37.81      4.30 o 
   7   0   7       35.67       31.52      5.95 o 
   9   0   7        1.39        2.25      3.14 o 
 -10   1   7        0.02        3.32      1.85 o 
  -9   1   7        0.02        0.74      1.80 o 
  -8   1   7        0.11        0.95      1.71 o 
  -7   1   7        1.72        1.02      1.23 o 
  -6   1   7       38.19       38.91      2.29 o 
  -5   1   7       78.17       80.38      4.11 o 
  -4   1   7      646.15      675.71      9.26 o 
  -3   1   7       34.64       39.51      1.55 o 
  -2   1   7     1687.00     1767.31     19.13 o 
  -1   1   7      447.13      428.22      5.75 o 
   0   1   7      380.04      385.37      5.06 o 
   1   1   7      397.74      447.27      6.70 o 
   2   1   7      116.76      122.73      3.07 o 
   3   1   7       21.16       21.83      1.52 o 
   4   1   7        8.62       10.61      1.87 o 
   5   1   7       51.51       49.60      3.36 o 
   6   1   7        0.44        1.33      1.68 o 
   7   1   7        0.00       -0.71      1.90 o 
   8   1   7        3.77        4.86      2.56 o 
   9   1   7        1.37        2.23      2.29 o 
 -10   2   7        0.10        1.11      2.20 o 
  -9   2   7        2.02        1.74      2.14 o 
  -8   2   7       11.11       11.63      1.84 o 
  -7   2   7       20.22       20.66      2.04 o 
  -6   2   7       99.63      109.04      5.29 o 
  -5   2   7       21.88       25.90      1.67 o 
  -4   2   7      125.56      116.39      3.01 o 
  -3   2   7      462.84      463.71      6.47 o 
  -2   2   7      649.61      728.80      8.77 o 
  -1   2   7      122.93      157.78      2.91 o 
   0   2   7     3152.26     3426.05     37.66 o 
   1   2   7       90.87       93.25      2.49 o 
   2   2   7      165.94      166.62      3.70 o 
   3   2   7       29.95       39.31      1.90 o 
   4   2   7        6.52        9.56      1.55 o 
   5   2   7        2.38        5.23      1.73 o 
   6   2   7        6.64        4.44      1.88 o 
   7   2   7        0.57       -1.28      2.42 o 
   8   2   7        0.42        0.25      2.18 o 
   9   2   7        0.17        2.09      2.20 o 
 -10   3   7        2.75        1.86      2.82 o 
  -9   3   7        0.02        0.11      1.68 o 
  -8   3   7        3.56        1.09      1.58 o 
  -7   3   7        1.15        1.52      1.23 o 
  -6   3   7        0.14       -1.05      1.12 o 
  -5   3   7      188.14      195.62      4.27 o 
  -4   3   7      126.95      128.74      4.47 o 
  -3   3   7      445.07      449.12      6.40 o 
  -2   3   7      153.72      156.96      3.08 o 
  -1   3   7       29.79       36.89      1.51 o 
   0   3   7      948.45     1045.26     13.55 o 
   1   3   7       35.83       54.38      1.77 o 
   2   3   7      671.65      731.12     10.80 o 
   3   3   7        5.50        5.36      1.08 o 
   4   3   7       21.14       22.26      1.85 o 
   5   3   7        0.00       -0.01      1.37 o 
   6   3   7        8.80        7.37      1.80 o 
   7   3   7        0.96        2.74      2.10 o 
   8   3   7        0.46        2.67      2.45 o 
   9   3   7        0.00       -0.05      3.09 o 
 -10   4   7        0.17       -0.35      2.04 o 
  -9   4   7        0.27       -0.20      2.29 o 
  -8   4   7        0.19       -0.11      1.38 o 
  -7   4   7       10.64        8.28      1.49 o 
  -6   4   7        0.10        0.27      1.08 o 
  -5   4   7       46.85       48.67      2.23 o 
  -4   4   7      201.38      210.31      4.72 o 
  -3   4   7       73.37       76.58      2.83 o 
  -2   4   7      652.72      725.94      9.48 o 
  -1   4   7      758.56      803.32     10.29 o 
   0   4   7       43.90       35.57      1.65 o 
   1   4   7       80.18       79.04      2.41 o 
   2   4   7      132.25      145.48      3.55 o 
   3   4   7       18.59       20.19      1.47 o 
   4   4   7       12.34       11.80      1.80 o 
   5   4   7        4.80        4.55      1.57 o 
   6   4   7       38.12       37.07      2.91 o 
   7   4   7        0.00        1.03      2.03 o 
   8   4   7        9.24        6.23      2.73 o 
   9   4   7        2.40       -0.64      6.36 o 
 -10   5   7        0.09       -1.74      3.56 o 
  -9   5   7       17.84       15.46      3.15 o 
  -8   5   7        1.92        3.41      1.80 o 
  -7   5   7        2.70       -0.57      1.22 o 
  -6   5   7       41.20       45.95      2.78 o 
  -5   5   7       38.43       42.14      2.33 o 
  -4   5   7       37.02       45.30      2.10 o 
  -3   5   7      181.92      197.29      4.17 o 
  -2   5   7      758.16      772.13     10.73 o 
  -1   5   7       80.15       78.16      3.41 o 
   0   5   7      139.80      172.90      3.52 o 
   1   5   7        4.64        2.65      0.92 o 
   2   5   7       90.87       83.26      2.80 o 
   3   5   7       61.08       66.85      2.95 o 
   4   5   7       28.40       28.81      2.00 o 
   5   5   7        9.85       15.40      3.17 o 
   6   5   7        0.79        1.89      1.64 o 
   7   5   7        4.96        2.02      1.82 o 
   8   5   7       29.19       29.40      3.49 o 
   9   5   7        1.49        8.53      4.84 o 
 -10   6   7        0.10       -2.89      2.89 o 
  -9   6   7        8.64        6.82      2.71 o 
  -8   6   7        7.52        4.55      1.54 o 
  -7   6   7      135.71      127.77      6.61 o 
  -6   6   7       63.05       62.69      3.09 o 
  -5   6   7       80.86       84.35      3.19 o 
  -4   6   7        0.21        2.29      1.17 o 
  -3   6   7       17.84       19.01      1.56 o 
  -2   6   7       19.81       17.16      1.56 o 
  -1   6   7        6.33        4.37      1.00 o 
   0   6   7      192.58      178.33      3.91 o 
   1   6   7      349.42      349.97      6.48 o 
   2   6   7       18.13       16.50      2.08 o 
   3   6   7        4.19        6.12      1.45 o 
   4   6   7        7.34       11.76      1.80 o 
   5   6   7      100.39      104.65      4.93 o 
   6   6   7       56.96       65.36      4.15 o 
   7   6   7        7.49        8.87      2.79 o 
   8   6   7        5.38        4.10      2.45 o 
  -9   7   7       25.30       20.69      3.71 o 
  -8   7   7       12.48       11.43      3.63 o 
  -7   7   7        0.09        0.42      1.49 o 
  -6   7   7       17.73       18.66      2.05 o 
  -5   7   7      147.74      149.26      4.36 o 
  -4   7   7       32.05       31.90      2.60 o 
  -3   7   7      455.05      432.71      8.10 o 
  -2   7   7      513.62      477.51      8.20 o 
  -1   7   7      655.68      646.62      9.61 o 
   0   7   7      335.94      297.50      8.04 o 
   1   7   7        8.57        9.34      1.47 o 
   2   7   7        2.69        1.93      1.14 o 
   3   7   7      281.62      286.25      7.03 o 
   4   7   7       55.71       54.60      3.03 o 
   5   7   7        0.00       -0.78      1.94 o 
   6   7   7       13.17       11.27      3.03 o 
   7   7   7       12.44       11.82      2.79 o 
   8   7   7        0.52        1.46      4.22 o 
  -9   8   7        1.76        3.80      2.58 o 
  -8   8   7        1.01        3.31      2.43 o 
  -7   8   7       36.44       31.06      2.58 o 
  -6   8   7       20.26       19.93      3.10 o 
  -5   8   7       91.16       95.80      4.12 o 
  -4   8   7      297.60      289.19      7.29 o 
  -3   8   7        1.44        1.71      1.54 o 
  -2   8   7       38.55       44.05      2.49 o 
  -1   8   7     1224.52     1170.38     16.90 o 
   0   8   7      649.34      613.18      8.96 o 
   1   8   7      815.47      789.77     12.35 o 
   2   8   7      542.24      548.39     10.34 o 
   3   8   7       11.71        7.79      1.78 o 
   4   8   7       54.51       49.18      8.04 o 
   5   8   7       20.69       20.26      2.90 o 
   6   8   7        1.55       -1.15      2.05 o 
   7   8   7        0.38        1.53      2.61 o 
   8   8   7        0.21        4.25      3.39 o 
  -9   9   7        3.43       -1.22      5.73 o 
  -8   9   7        0.42        0.96      5.30 o 
  -7   9   7        0.94       -1.25      2.86 o 
  -6   9   7        0.96       -0.26      1.87 o 
  -5   9   7       32.11       26.92      3.16 o 
  -4   9   7        0.30       -0.44      1.70 o 
  -3   9   7      428.07      403.97      9.30 o 
  -2   9   7      240.31      230.81      7.79 o 
  -1   9   7       17.18       16.63      2.35 o 
   0   9   7      328.53      333.38      7.97 o 
   1   9   7      678.57      640.79     12.94 o 
   2   9   7       16.13       23.11      2.88 o 
   3   9   7      202.66      207.57      7.03 o 
   4   9   7       66.29       68.08      4.38 o 
   5   9   7        2.11       -0.63      2.15 o 
   6   9   7        3.87        0.00      2.39 o 
   7   9   7        0.96        0.54      2.50 o 
   8   9   7        0.31       -3.78      6.29 o 
  -9  10   7        0.01       -5.77      5.77 o 
  -8  10   7        5.85       14.20      6.99 o 
  -7  10   7        5.58        7.16      3.26 o 
  -6  10   7       27.27       33.09      4.42 o 
  -5  10   7        0.00        0.96      2.29 o 
  -4  10   7        7.48        3.57      4.67 o 
  -3  10   7      178.38      163.64      9.81 o 
  -2  10   7       54.68       56.96      4.23 o 
  -1  10   7      382.84      354.82      8.51 o 
   0  10   7        6.56        4.67      1.82 o 
   1  10   7       39.34       36.37      3.05 o 
   2  10   7        7.30        5.71      2.22 o 
   3  10   7        9.85        7.21      2.32 o 
   4  10   7       19.68       15.30      2.96 o 
   5  10   7       10.13        8.86      2.88 o 
   6  10   7       20.20       17.04      3.43 o 
   7  10   7        2.39        3.27      2.44 o 
  -8  11   7        4.84        8.03      6.21 o 
  -7  11   7       14.77       29.41      7.14 o 
  -6  11   7        7.65       11.23      4.84 o 
  -5  11   7      108.28      111.35      6.45 o 
  -4  11   7      122.43      133.33      7.00 o 
  -3  11   7        8.56        7.61      4.07 o 
  -2  11   7      183.97      160.69      7.31 o 
  -1  11   7       33.52       39.11      3.30 o 
   0  11   7       81.78       88.58      5.63 o 
   1  11   7        0.74        1.95      2.17 o 
   2  11   7       13.25       13.56      2.76 o 
   3  11   7        5.26        2.29      2.30 o 
   4  11   7        0.88       -2.03      2.03 o 
   5  11   7        4.25        5.27      2.73 o 
   6  11   7        0.03       -1.26      2.80 o 
   7  11   7        0.42        1.12      3.14 o 
  -8  12   7        9.92       13.15      7.94 o 
  -7  12   7        7.92       10.44      4.34 o 
  -6  12   7       43.62       46.70      5.58 o 
  -5  12   7        2.05        0.09      2.54 o 
  -4  12   7       19.61       21.14      3.78 o 
  -3  12   7       16.14       12.00      3.11 o 
  -2  12   7        2.93        0.29      2.55 o 
  -1  12   7        1.10        2.61      2.20 o 
   0  12   7       19.02       14.00      2.57 o 
   1  12   7        0.42       -1.66      2.09 o 
   2  12   7       38.57       32.72      5.76 o 
   3  12   7       11.66        8.73      3.55 o 
   4  12   7        0.00        0.61      2.28 o 
   5  12   7        0.02       -1.33      2.86 o 
   6  12   7        0.27        0.64      2.86 o 
   7  12   7        0.14        2.87      6.47 o 
  -7  13   7        0.03       -0.54      3.58 o 
  -6  13   7        0.01        2.22      3.43 o 
  -5  13   7        0.46       -1.88      2.68 o 
  -4  13   7        2.73        4.43      2.95 o 
  -3  13   7        0.65        0.35      2.67 o 
  -2  13   7        8.61        6.85      3.12 o 
  -1  13   7       28.72       42.30      4.89 o 
   0  13   7        0.16        0.89      2.48 o 
   1  13   7       10.81       12.35      3.03 o 
   2  13   7       11.38        8.17      2.95 o 
   3  13   7        0.39        0.57      2.39 o 
   4  13   7        3.77        1.97      3.06 o 
   5  13   7        1.58       -0.54      3.03 o 
   6  13   7        0.68        3.88      2.84 o 
  -7  14   7        3.06        0.60      5.21 o 
  -6  14   7        0.02        2.40      3.73 o 
  -5  14   7       11.24       13.50      3.88 o 
  -4  14   7        0.00        2.83      2.94 o 
  -3  14   7       40.25       55.66      8.27 o 
  -2  14   7       12.58       18.45      4.15 o 
  -1  14   7        0.29        1.23      4.15 o 
   0  14   7        5.11        5.61      4.27 o 
   1  14   7       47.78       63.32      5.40 o 
   2  14   7        5.14        5.31      2.85 o 
   3  14   7       15.88       15.49      3.62 o 
   4  14   7        0.03        3.58      2.95 o 
   5  14   7        0.14       -2.21      3.19 o 
  -6  15   7        0.30       -2.35      3.38 o 
  -5  15   7        1.13        2.06      3.95 o 
  -4  15   7        2.70        4.01      3.42 o 
  -3  15   7       25.74       33.19      5.07 o 
  -2  15   7        3.62       -2.39      3.53 o 
  -1  15   7       84.13      119.10     10.03 o 
   0  15   7       16.87        9.93      8.49 o 
   1  15   7       18.04       11.82      4.32 o 
   2  15   7        2.27        0.08      4.15 o 
   3  15   7        3.75        5.57      4.11 o 
   4  15   7        1.85        6.71      3.39 o 
   5  15   7        1.37        7.01      4.59 o 
  -5  16   7        0.11       -1.66      3.90 o 
  -4  16   7        0.09       -3.26      3.26 o 
  -3  16   7        0.08        0.76      8.68 o 
  -2  16   7        1.47        8.59      8.55 o 
  -1  16   7        9.04       14.37      5.45 o 
   0  16   7       15.58       16.89      7.66 o 
   1  16   7       12.61       19.88      5.75 o 
   2  16   7        1.38       -2.91      3.79 o 
   3  16   7        2.81        6.32      4.34 o 
   4  16   7        5.88        6.12      3.62 o 
  -4  17   7        4.29        5.16      5.12 o 
  -3  17   7        0.51       -3.74      3.74 o 
  -2  17   7        0.17        0.46      5.01 o 
  -1  17   7       11.37       12.80      5.89 o 
   0  17   7        3.55       -0.95      4.94 o 
   1  17   7       11.19       20.63      6.58 o 
   2  17   7       15.48       13.93      5.75 o 
   3  17   7        0.22       -1.60      4.11 o 
  -2  18   7        0.03        0.01      5.30 o 
  -1  18   7        0.47        3.79      8.64 o 
   0  18   7        0.17        4.51      6.36 o 
   1  18   7        4.62        9.13      6.29 o 
 -10   0   8        5.38        3.21      2.67 o 
  -8   0   8       89.76       78.47      5.86 o 
  -6   0   8      177.62      164.86      6.30 o 
  -4   0   8      208.65      200.38      5.61 o 
  -2   0   8      103.58      109.83      3.48 o 
   0   0   8       19.45       22.97      1.81 o 
   2   0   8       13.36       14.65      2.44 o 
   4   0   8      147.51      164.16      9.73 o 
   6   0   8       93.76      112.08      7.47 o 
   8   0   8       18.31        9.58      6.71 o 
 -10   1   8        9.89        9.63      2.61 o 
  -9   1   8        0.80       -1.08      1.87 o 
  -8   1   8        1.87        1.78      1.82 o 
  -7   1   8        1.11       -0.04      1.58 o 
  -6   1   8       34.33       36.17      2.37 o 
  -5   1   8       46.28       47.75      2.21 o 
  -4   1   8      160.70      164.24      3.50 o 
  -3   1   8      200.27      209.91      3.80 o 
  -2   1   8      234.09      232.62      3.86 o 
  -1   1   8       27.86       22.27      1.34 o 
   0   1   8      302.20      301.65      4.60 o 
   1   1   8        1.89        0.30      0.76 o 
   2   1   8      248.63      256.34      4.76 o 
   3   1   8       40.68       41.38      2.11 o 
   4   1   8       30.34       31.84      2.60 o 
   5   1   8        9.68        7.79      2.04 o 
   6   1   8        0.00        0.54      1.89 o 
   7   1   8       10.22       10.62      2.62 o 
   8   1   8        2.28        4.39      2.67 o 
   9   1   8        2.90        6.30      3.20 o 
 -10   2   8        0.00       -0.60      1.95 o 
  -9   2   8        1.10        1.24      1.92 o 
  -8   2   8        3.57        5.00      1.88 o 
  -7   2   8        0.11       -0.24      1.33 o 
  -6   2   8        0.81       -0.64      2.26 o 
  -5   2   8        0.67       -0.01      1.19 o 
  -4   2   8      102.34       98.56      2.78 o 
  -3   2   8       72.85       86.32      2.37 o 
  -2   2   8      120.47      140.96      2.84 o 
  -1   2   8      425.91      466.07      6.71 o 
   0   2   8      158.49      172.56      3.65 o 
   1   2   8      292.79      299.28      4.94 o 
   2   2   8      235.95      250.89      4.76 o 
   3   2   8        0.15       -0.40      0.90 o 
   4   2   8       17.30       18.25      2.04 o 
   5   2   8       44.90       45.48      3.52 o 
   6   2   8        0.98       -1.16      1.77 o 
   7   2   8        6.19        4.23      2.32 o 
   8   2   8        0.79       -0.06      2.81 o 
   9   2   8        1.55        3.45      3.79 o 
 -10   3   8        0.03        0.05      2.32 o 
  -9   3   8        0.04        0.19      1.83 o 
  -8   3   8        8.78        7.33      1.99 o 
  -7   3   8       23.09       22.61      2.23 o 
  -6   3   8       31.18       29.86      3.12 o 
  -5   3   8       13.68       15.90      1.58 o 
  -4   3   8        4.39        3.62      1.47 o 
  -3   3   8        1.06        0.61      0.76 o 
  -2   3   8        0.96        1.96      0.74 o 
  -1   3   8       20.98       23.06      1.45 o 
   0   3   8        0.03        0.30      0.71 o 
   1   3   8      499.44      517.98      7.00 o 
   2   3   8      336.97      344.88      5.87 o 
   3   3   8      151.50      165.42      3.99 o 
   4   3   8       68.51       72.79      3.94 o 
   5   3   8        0.58        0.43      1.82 o 
   6   3   8        0.26        0.54      1.89 o 
   7   3   8        3.22        0.50      2.04 o 
   8   3   8        8.35        4.94      2.79 o 
   9   3   8        0.05       -0.71      2.85 o 
 -10   4   8        0.01        2.00      3.34 o 
  -9   4   8       17.41       14.31      2.50 o 
  -8   4   8        0.29        2.03      1.73 o 
  -7   4   8       20.64       16.30      1.98 o 
  -6   4   8       20.18       22.83      2.16 o 
  -5   4   8       30.12       30.32      2.16 o 
  -4   4   8        1.88       -0.23      0.86 o 
  -3   4   8      118.06      129.62      3.02 o 
  -2   4   8        0.45       -0.18      0.72 o 
  -1   4   8       56.52       65.92      2.53 o 
   0   4   8      244.26      253.11      4.52 o 
   1   4   8       39.91       43.41      1.98 o 
   2   4   8        1.70        1.23      0.99 o 
   3   4   8      137.81      140.03      3.45 o 
   4   4   8       67.06       67.88      3.20 o 
   5   4   8        9.81        7.25      2.18 o 
   6   4   8        5.83        3.16      2.11 o 
   7   4   8       11.78       13.62      2.84 o 
   8   4   8        0.74        2.20      2.20 o 
   9   4   8        3.76        3.04      6.47 o 
 -10   5   8        2.09        2.26      4.99 o 
  -9   5   8        0.74       -1.01      2.40 o 
  -8   5   8       13.89       16.40      2.38 o 
  -7   5   8       43.04       37.58      2.66 o 
  -6   5   8       23.61       20.23      2.41 o 
  -5   5   8      160.80      148.66      4.27 o 
  -4   5   8        0.06        0.39      1.06 o 
  -3   5   8        2.89        4.40      0.94 o 
  -2   5   8       18.68       20.89      1.69 o 
  -1   5   8       81.49       83.70      2.58 o 
   0   5   8       64.83       66.28      2.52 o 
   1   5   8        0.48        0.34      0.95 o 
   2   5   8        5.22        5.25      1.21 o 
   3   5   8       35.00       41.16      2.59 o 
   4   5   8       68.40       62.33      3.52 o 
   5   5   8      108.61      109.99      4.54 o 
   6   5   8        5.87        5.74      2.02 o 
   7   5   8       20.80       20.33      3.31 o 
   8   5   8        7.63        6.07      2.62 o 
 -10   6   8        2.43       -0.86      3.75 o 
  -9   6   8        0.14        4.06      2.81 o 
  -8   6   8        0.21        3.30      1.90 o 
  -7   6   8        0.21       -0.43      1.49 o 
  -6   6   8      162.69      173.68      5.21 o 
  -5   6   8       12.36       11.21      1.88 o 
  -4   6   8      115.07      110.58      3.76 o 
  -3   6   8       31.65       32.50      1.85 o 
  -2   6   8       49.15       41.61      2.26 o 
  -1   6   8        8.25        6.47      1.13 o 
   0   6   8       36.87       37.65      3.23 o 
   1   6   8        0.14       -0.31      0.99 o 
   2   6   8       82.89       77.60      2.99 o 
   3   6   8       90.02       99.53      4.55 o 
   4   6   8       21.64       20.62      2.18 o 
   5   6   8       22.75       25.41      3.02 o 
   6   6   8       39.11       32.94      3.48 o 
   7   6   8        5.67        5.96      2.51 o 
   8   6   8        8.26        9.21      2.99 o 
  -9   7   8        0.02       -1.53      2.33 o 
  -8   7   8       18.47       23.30      7.17 o 
  -7   7   8        6.05        3.37      1.72 o 
  -6   7   8        0.38        1.82      1.49 o 
  -5   7   8      115.97      121.55      7.12 o 
  -4   7   8      504.48      527.03     12.91 o 
  -3   7   8       13.17       13.96      1.67 o 
  -2   7   8      262.07      251.10      5.46 o 
  -1   7   8        5.85        4.84      1.68 o 
   0   7   8        1.73        0.91      1.02 o 
   1   7   8      330.34      329.12      6.57 o 
   2   7   8      108.97       99.07      3.51 o 
   3   7   8      164.84      168.25      5.54 o 
   4   7   8       62.48       51.72      3.56 o 
   5   7   8        0.45        0.11      1.98 o 
   6   7   8        2.65        1.14      2.34 o 
   7   7   8        0.09        1.52      2.40 o 
   8   7   8        0.39        2.30      2.96 o 
  -9   8   8        1.25       -2.38      2.97 o 
  -8   8   8        7.93        7.12      3.18 o 
  -7   8   8       13.61       16.95      3.08 o 
  -6   8   8       57.13       63.61      4.91 o 
  -5   8   8        9.89        8.10      2.08 o 
  -4   8   8        3.11        1.12      1.73 o 
  -3   8   8      150.43      147.33      5.19 o 
  -2   8   8      347.85      352.30      8.14 o 
  -1   8   8       35.48       34.11      2.72 o 
   0   8   8      355.69      372.33      8.52 o 
   1   8   8       61.03       64.16      3.38 o 
   2   8   8       15.08       14.64      3.55 o 
   3   8   8       27.82       20.77      2.89 o 
   4   8   8        1.64        2.34      1.86 o 
   5   8   8       13.54       11.84      2.64 o 
   6   8   8        0.02        0.25      3.42 o 
   7   8   8        4.37        4.10      2.80 o 
   8   8   8        0.13       -2.74      5.69 o 
  -9   9   8        0.02        3.69      6.25 o 
  -8   9   8        2.59        2.47      5.64 o 
  -7   9   8        8.14        8.26      4.60 o 
  -6   9   8       54.88       60.76     11.92 o 
  -5   9   8        4.58        3.28      2.17 o 
  -4   9   8      131.07      124.85      6.30 o 
  -3   9   8       10.45       15.30      2.95 o 
  -2   9   8       22.81       21.23      2.46 o 
  -1   9   8        6.91        8.07      2.01 o 
   0   9   8      207.48      187.00      5.79 o 
   1   9   8        6.38        8.47      1.98 o 
   2   9   8      373.91      339.34     11.70 o 
   3   9   8        0.35       -0.46      1.95 o 
   4   9   8       93.05       94.81      5.96 o 
   5   9   8        9.84        4.41      2.60 o 
   6   9   8        8.37        8.56      3.03 o 
   7   9   8        0.39       -0.12      2.66 o 
  -8  10   8        8.05       12.07      6.90 o 
  -7  10   8        0.58        3.56      3.30 o 
  -6  10   8        1.04        2.72      3.09 o 
  -5  10   8        0.29       -1.04      2.33 o 
  -4  10   8      168.07      150.61      7.14 o 
  -3  10   8       31.77       31.30      3.92 o 
  -2  10   8      446.94      399.67     14.39 o 
  -1  10   8       11.66       17.28      2.51 o 
   0  10   8      150.28      139.05      5.21 o 
   1  10   8       23.86       24.37      4.05 o 
   2  10   8        1.65       -1.48      1.99 o 
   3  10   8       54.28       55.32      4.40 o 
   4  10   8       21.84       20.71      3.17 o 
   5  10   8       10.37        9.59      3.09 o 
   6  10   8        7.79        8.41      3.20 o 
   7  10   8        4.06        5.50      2.81 o 
  -8  11   8        0.00        5.82      6.60 o 
  -7  11   8       11.93       16.69      4.09 o 
  -6  11   8       64.29       77.63      8.31 o 
  -5  11   8       24.15       21.74      4.48 o 
  -4  11   8      149.30      150.33      8.45 o 
  -3  11   8        4.51       -1.59      2.23 o 
  -2  11   8        1.39        2.56      2.48 o 
  -1  11   8       15.35       12.91      2.31 o 
   0  11   8       49.93       41.81      4.19 o 
   1  11   8       53.03       44.90      4.17 o 
   2  11   8        2.59        1.58      2.09 o 
   3  11   8       31.99       32.03      5.10 o 
   4  11   8        8.97       11.16      2.94 o 
   5  11   8        6.11        6.32      3.14 o 
   6  11   8       16.37       16.33      3.84 o 
   7  11   8        3.33       -1.53      4.17 o 
  -8  12   8       11.60       17.45      8.25 o 
  -7  12   8        2.04        3.58      3.53 o 
  -6  12   8       32.18       30.03      4.95 o 
  -5  12   8       20.95       26.77      5.22 o 
  -4  12   8        1.27        0.16      2.52 o 
  -3  12   8        3.82        7.84      3.07 o 
  -2  12   8       23.87       22.25      3.83 o 
  -1  12   8       24.21       19.74      3.69 o 
   0  12   8        0.22        1.11      2.35 o 
   1  12   8        7.22        3.66      2.58 o 
   2  12   8       46.28       47.59      5.44 o 
   3  12   8       10.39        7.94      3.26 o 
   4  12   8       11.51       10.66      3.01 o 
   5  12   8       13.34       16.53      4.30 o 
   6  12   8        6.18        4.25      2.79 o 
  -7  13   8       11.07       21.91      4.77 o 
  -6  13   8        2.14        2.98      4.49 o 
  -5  13   8        0.51        5.26      3.20 o 
  -4  13   8        9.30       12.52      3.29 o 
  -3  13   8       29.22       48.56      5.53 o 
  -2  13   8       29.86       40.19      5.00 o 
  -1  13   8        5.35        4.29      2.95 o 
   0  13   8       12.96        9.88      3.49 o 
   1  13   8       14.10       15.68      3.24 o 
   2  13   8       14.86       16.86      3.43 o 
   3  13   8        8.13        6.92      2.92 o 
   4  13   8        9.58        8.68      3.00 o 
   5  13   8        0.01        3.14      3.26 o 
   6  13   8        2.02        2.84      4.25 o 
  -6  14   8        6.75       10.89      4.22 o 
  -5  14   8       15.66       13.60      3.99 o 
  -4  14   8       14.30       14.80      5.36 o 
  -3  14   8        2.13        6.87      3.38 o 
  -2  14   8       10.78       13.03      3.65 o 
  -1  14   8       24.22       27.50     10.29 o 
   0  14   8       44.24       68.91     12.20 o 
   1  14   8       17.46       24.22      3.95 o 
   2  14   8        2.90        8.93      3.39 o 
   3  14   8        0.01        2.89      3.26 o 
   4  14   8        0.03       -3.36      3.76 o 
   5  14   8        0.27       -0.33      2.76 o 
  -6  15   8        0.35        0.78      3.73 o 
  -5  15   8       14.05       13.56      4.66 o 
  -4  15   8       14.20       18.40      4.32 o 
  -3  15   8       27.58       35.95      5.33 o 
  -2  15   8       17.62       18.87      6.73 o 
  -1  15   8       10.99       14.73      5.31 o 
   0  15   8        3.01        6.31      5.82 o 
   1  15   8        0.76        2.16      4.03 o 
   2  15   8        4.07        1.40      3.27 o 
   3  15   8        9.20        7.93      3.58 o 
   4  15   8       17.55       15.41      4.13 o 
  -5  16   8        0.06        5.48      4.73 o 
  -4  16   8        4.05        1.84      3.87 o 
  -3  16   8       10.67       15.85      5.33 o 
  -2  16   8        1.42        0.04      4.33 o 
  -1  16   8       20.95       25.79      9.44 o 
   0  16   8        8.37       14.01      5.44 o 
   1  16   8       27.80       23.68      6.55 o 
   2  16   8       20.09       21.70      5.83 o 
   3  16   8        4.89        6.96      4.08 o 
  -4  17   8        7.44        6.01      5.58 o 
  -3  17   8        6.74        2.45      6.88 o 
  -2  17   8        5.37        7.17      5.38 o 
  -1  17   8        3.00       -1.73      4.97 o 
   0  17   8        0.57        1.91      5.45 o 
   1  17   8        4.23       -1.20      7.25 o 
   2  17   8        0.28       -0.48      4.86 o 
  -1  18   8       10.16       20.31      6.62 o 
   0  18   8       10.40        9.26      8.21 o 
  -9   0   9        3.42        4.05      3.03 o 
  -7   0   9      108.76      121.13      8.42 o 
  -5   0   9      215.57      224.04      7.69 o 
  -3   0   9        0.37        0.31      1.07 o 
  -1   0   9     1138.48     1182.37     17.77 o 
   1   0   9      583.89      636.80     13.25 o 
   3   0   9      146.55      149.89      5.24 o 
   5   0   9       73.65       93.65     13.24 o 
   7   0   9        7.92        6.34      4.21 o 
 -10   1   9        0.43       -0.16      1.95 o 
  -9   1   9        7.35        7.05      2.63 o 
  -8   1   9       10.55       10.45      2.22 o 
  -7   1   9        7.34        5.12      1.92 o 
  -6   1   9       98.37      113.57      5.25 o 
  -5   1   9      102.93      104.82      3.71 o 
  -4   1   9      312.08      322.90      5.67 o 
  -3   1   9      626.35      630.54      8.65 o 
  -2   1   9      151.55      147.43      3.07 o 
  -1   1   9       51.29       67.47      2.24 o 
   0   1   9      109.33       94.61      2.56 o 
   1   1   9      398.55      385.53      6.46 o 
   2   1   9       63.66       60.76      2.43 o 
   3   1   9       95.50      104.67      3.15 o 
   4   1   9        1.96        1.48      1.79 o 
   5   1   9       17.71       17.59      2.68 o 
   6   1   9       30.71       35.41      3.61 o 
   7   1   9        6.46        3.73      2.48 o 
   8   1   9       20.68       21.61      3.63 o 
 -10   2   9        2.21        3.00      2.23 o 
  -9   2   9        2.53        2.21      2.11 o 
  -8   2   9       10.55       11.56      2.74 o 
  -7   2   9        1.06        0.56      1.68 o 
  -6   2   9       17.15       18.93      2.22 o 
  -5   2   9       27.29       29.90      2.05 o 
  -4   2   9       80.60       85.54      2.73 o 
  -3   2   9      192.57      175.08      3.63 o 
  -2   2   9     1245.37     1261.89     14.57 o 
  -1   2   9      308.25      320.10      5.61 o 
   0   2   9      438.77      410.27      7.16 o 
   1   2   9       31.05       27.64      1.67 o 
   2   2   9        0.00       -0.57      0.88 o 
   3   2   9        8.42       12.73      1.53 o 
   4   2   9       54.84       59.52      3.94 o 
   5   2   9        4.65        3.00      1.93 o 
   6   2   9       36.52       40.76      3.76 o 
   7   2   9        2.73        0.14      2.38 o 
   8   2   9        0.00        3.43      2.66 o 
 -10   3   9        0.30        3.58      4.97 o 
  -9   3   9        0.38        4.06      2.36 o 
  -8   3   9        0.10       -1.45      1.74 o 
  -7   3   9       14.01        7.73      2.52 o 
  -6   3   9       18.40       20.84      2.24 o 
  -5   3   9        2.21        1.57      1.27 o 
  -4   3   9      159.37      159.17      4.37 o 
  -3   3   9       22.12       25.79      1.63 o 
  -2   3   9        9.92       12.25      1.09 o 
  -1   3   9      434.24      399.72      9.72 o 
   0   3   9      261.29      259.66      5.28 o 
   1   3   9       11.87       15.28      1.36 o 
   2   3   9        0.01        0.50      0.90 o 
   3   3   9       97.57      101.87      3.34 o 
   4   3   9       11.76       12.19      2.03 o 
   5   3   9        1.74        2.43      2.47 o 
   6   3   9        0.11       -1.75      1.82 o 
   7   3   9        2.23        1.85      2.43 o 
   8   3   9        0.99        1.27      2.67 o 
 -10   4   9        1.93        2.26      3.29 o 
  -9   4   9        1.65        3.17      2.24 o 
  -8   4   9        0.42        0.04      1.87 o 
  -7   4   9        0.13        0.52      1.76 o 
  -6   4   9        0.18        1.22      1.45 o 
  -5   4   9        1.02       -0.10      1.26 o 
  -4   4   9       20.98       18.10      1.85 o 
  -3   4   9        6.59        7.92      1.28 o 
  -2   4   9        4.00        4.14      1.01 o 
  -1   4   9      101.27      103.97      3.66 o 
   0   4   9       37.25       42.40      2.11 o 
   1   4   9      237.26      235.89      4.89 o 
   2   4   9       26.94       25.28      2.06 o 
   3   4   9       18.36       21.77      1.96 o 
   4   4   9       72.56       72.15      3.70 o 
   5   4   9        9.11       10.54      2.50 o 
   6   4   9        3.63        1.71      2.21 o 
   7   4   9        1.64        1.42      2.07 o 
   8   4   9        5.07        7.53      2.41 o 
 -10   5   9       10.08        4.18      4.16 o 
  -9   5   9        0.65        2.88      2.82 o 
  -8   5   9       11.58       12.43      2.49 o 
  -7   5   9       11.97       10.51      2.33 o 
  -6   5   9        0.64       -0.01      1.44 o 
  -5   5   9       11.81       11.50      1.81 o 
  -4   5   9      108.48      111.85      3.90 o 
  -3   5   9        0.40       -0.31      0.87 o 
  -2   5   9        4.86        4.13      1.19 o 
  -1   5   9        1.06        0.73      0.95 o 
   0   5   9       35.15       38.15      2.12 o 
   1   5   9        0.91        2.16      1.10 o 
   2   5   9      208.63      204.55      4.83 o 
   3   5   9        0.06       -0.81      1.40 o 
   4   5   9        5.46        4.34      1.77 o 
   5   5   9       20.64       21.48      2.58 o 
   6   5   9       96.16      105.95      6.00 o 
   7   5   9       22.81       21.55      3.35 o 
   8   5   9        6.92        3.27      2.52 o 
  -9   6   9       34.49       25.15      4.08 o 
  -8   6   9       31.48       33.11      3.33 o 
  -7   6   9       41.68       41.01      3.39 o 
  -6   6   9       58.13       68.56      4.09 o 
  -5   6   9        1.63        1.51      1.37 o 
  -4   6   9      102.61      100.99      3.82 o 
  -3   6   9        0.48       -0.18      0.99 o 
  -2   6   9       50.74       52.78      3.06 o 
  -1   6   9      153.72      158.54      4.03 o 
   0   6   9      264.33      267.19      5.86 o 
   1   6   9      309.92      291.72      6.64 o 
   2   6   9        8.71       11.11      2.00 o 
   3   6   9      193.22      193.81      5.96 o 
   4   6   9      247.20      243.23      7.03 o 
   5   6   9       22.46       24.58      3.15 o 
   6   6   9       10.98        5.46      2.64 o 
   7   6   9        0.05        1.89      2.52 o 
   8   6   9       10.85       15.30      4.55 o 
  -9   7   9        2.46        5.08      2.74 o 
  -8   7   9        4.76        3.17      3.16 o 
  -7   7   9       18.06       18.66      2.79 o 
  -6   7   9       10.97        7.70      2.97 o 
  -5   7   9       84.27       95.47      4.29 o 
  -4   7   9      449.32      422.48      9.56 o 
  -3   7   9        2.11        0.56      2.02 o 
  -2   7   9      811.41      771.79     13.14 o 
  -1   7   9      281.63      267.85      6.86 o 
   0   7   9        2.11        2.81      1.51 o 
   1   7   9       74.69       70.30      3.38 o 
   2   7   9      197.33      179.14      5.80 o 
   3   7   9       61.17       66.09      4.19 o 
   4   7   9        3.99        4.23      1.91 o 
   5   7   9       24.59       33.82      4.47 o 
   6   7   9       17.63       16.36      3.10 o 
   7   7   9        0.61        3.66      2.90 o 
   8   7   9        0.00       -2.24      3.97 o 
  -9   8   9        1.81        2.13      6.25 o 
  -8   8   9        5.84        7.55      2.62 o 
  -7   8   9       23.88       23.35      3.47 o 
  -6   8   9       85.83       85.60      6.79 o 
  -5   8   9        1.55        2.73      2.06 o 
  -4   8   9       25.31       30.28      3.29 o 
  -3   8   9      466.50      454.17     12.88 o 
  -2   8   9      653.05      613.95     20.42 o 
  -1   8   9      260.42      241.12      6.62 o 
   0   8   9      863.68      811.46     15.19 o 
   1   8   9      135.12      143.47      6.92 o 
   2   8   9       48.91       38.33      3.61 o 
   3   8   9        9.63       10.94      2.57 o 
   4   8   9        1.88       -0.14      2.06 o 
   5   8   9       24.45       21.09      3.57 o 
   6   8   9        8.19        6.67      3.05 o 
   7   8   9        0.92        4.89      2.78 o 
  -9   9   9        1.77       -5.56      5.56 o 
  -8   9   9        1.76        4.14      3.23 o 
  -7   9   9        0.06        0.33      3.49 o 
  -6   9   9        0.95        5.18      2.76 o 
  -5   9   9      159.72      178.95      7.58 o 
  -4   9   9      133.62      121.65      6.52 o 
  -3   9   9      196.26      191.15      7.89 o 
  -2   9   9      122.15      125.67      5.40 o 
  -1   9   9      125.73      122.34      4.94 o 
   0   9   9       51.11       53.17      4.11 o 
   1   9   9       51.23       46.15      3.37 o 
   2   9   9       68.11       68.02      4.69 o 
   3   9   9       20.13       21.72      3.12 o 
   4   9   9        0.64        0.79      2.23 o 
   5   9   9        0.14       -0.92      2.72 o 
   6   9   9        1.67        3.37      3.00 o 
   7   9   9        1.29        0.79      2.67 o 
  -8  10   9        0.53        2.00      6.69 o 
  -7  10   9       12.26       12.84      3.89 o 
  -6  10   9       10.70        1.95      3.58 o 
  -5  10   9        5.37        7.16      2.90 o 
  -4  10   9       18.06       12.72      3.11 o 
  -3  10   9       37.00       34.92      4.91 o 
  -2  10   9        1.34       -0.47      2.91 o 
  -1  10   9       69.65       66.57      5.74 o 
   0  10   9        7.09        4.99      1.95 o 
   1  10   9       17.03       19.41      3.03 o 
   2  10   9       46.29       52.88      4.38 o 
   3  10   9        2.19        2.95      2.28 o 
   4  10   9       16.42       16.56      3.18 o 
   5  10   9        0.43       -2.22      2.22 o 
   6  10   9        4.45       -0.65      3.06 o 
   7  10   9        0.19        2.44      4.25 o 
  -8  11   9       16.12       23.05      8.38 o 
  -7  11   9        0.32        4.75      3.41 o 
  -6  11   9       37.94       46.85      5.64 o 
  -5  11   9        1.18       -1.62      2.61 o 
  -4  11   9        6.53        5.51      2.89 o 
  -3  11   9        0.33        0.81      2.45 o 
  -2  11   9       14.82       13.10      5.12 o 
  -1  11   9       42.83       54.34      4.32 o 
   0  11   9       12.69        8.40      2.25 o 
   1  11   9        1.18       -2.64      2.87 o 
   2  11   9        0.49        1.04      2.13 o 
   3  11   9       26.09       35.91      4.18 o 
   4  11   9        0.08       -2.47      2.47 o 
   5  11   9        2.74       -0.11      3.13 o 
   6  11   9        0.12       -3.42      3.42 o 
  -7  12   9        0.90        3.08      3.86 o 
  -6  12   9        1.37        4.72      3.93 o 
  -5  12   9        3.08        8.79      3.13 o 
  -4  12   9        4.60        2.49      2.85 o 
  -3  12   9       34.11       34.35      4.52 o 
  -2  12   9        9.72        6.27      6.93 o 
  -1  12   9       13.77       15.96      3.53 o 
   0  12   9        8.80        9.21      3.06 o 
   1  12   9       18.50       22.16      3.62 o 
   2  12   9       14.58       12.66      3.40 o 
   3  12   9        7.28       13.67      3.16 o 
   4  12   9        1.87        3.48      3.90 o 
   5  12   9        0.35       -0.93      3.64 o 
   6  12   9        2.24       -0.33      6.45 o 
  -7  13   9        3.10        4.68      4.15 o 
  -6  13   9        2.77        1.39      4.06 o 
  -5  13   9        2.32        5.99      3.09 o 
  -4  13   9       13.84        6.55      3.33 o 
  -3  13   9        7.34       10.85      3.68 o 
  -2  13   9       71.63       74.50      6.29 o 
  -1  13   9       34.50       38.85      9.72 o 
   0  13   9       17.17       25.76      5.51 o 
   1  13   9       29.57       42.69      4.67 o 
   2  13   9       16.10       12.35      4.09 o 
   3  13   9        2.65        6.02      3.12 o 
   4  13   9       18.99       21.56      4.59 o 
   5  13   9        0.04       -0.65      3.15 o 
  -6  14   9        3.87        1.37      5.38 o 
  -5  14   9       19.15       22.65      5.18 o 
  -4  14   9       20.43       21.04      6.26 o 
  -3  14   9       20.60       21.68      4.35 o 
  -2  14   9        0.00       -1.13      3.09 o 
  -1  14   9        0.06        2.86      4.19 o 
   0  14   9       88.63       91.32      9.05 o 
   1  14   9        3.16        1.60      4.67 o 
   2  14   9       29.41       30.00      8.46 o 
   3  14   9        1.45       -0.47      3.59 o 
   4  14   9        0.62        1.46      3.19 o 
   5  14   9        0.17        1.79      6.01 o 
  -5  15   9        0.13        4.90      4.24 o 
  -4  15   9        3.41        5.28      5.36 o 
  -3  15   9       14.62       24.29      4.77 o 
  -2  15   9       20.79       15.02      5.20 o 
  -1  15   9       19.00        7.88     10.20 o 
   0  15   9        0.02       -0.93      4.33 o 
   1  15   9        0.07        9.68      5.25 o 
   2  15   9        9.10        6.85      4.68 o 
   3  15   9        1.85        1.83      3.23 o 
   4  15   9        0.83        1.51      3.49 o 
  -4  16   9        1.18        3.83      3.74 o 
  -3  16   9        0.16        0.71      4.64 o 
  -2  16   9        9.22        8.35      5.29 o 
  -1  16   9        6.36        7.66      5.49 o 
   0  16   9        0.08       -5.67      5.93 o 
   1  16   9        7.26        3.55     11.55 o 
   2  16   9        6.52       -0.14      5.22 o 
   3  16   9        0.96        6.35      8.40 o 
  -3  17   9        1.12        7.59      6.88 o 
  -2  17   9       15.96       22.74     15.48 o 
  -1  17   9        0.26        4.48      4.96 o 
   0  17   9       21.07       25.28     10.03 o 
   1  17   9        0.08        3.70      5.51 o 
 -10   0  10        9.64       10.75      3.58 o 
  -8   0  10       40.31       47.77      5.38 o 
  -6   0  10       49.08       47.73      5.00 o 
  -4   0  10        6.50        8.42      1.87 o 
  -2   0  10      222.60      256.56      6.37 o 
   0   0  10     1066.87     1055.21     23.20 o 
   2   0  10        7.64        7.16      1.97 o 
   4   0  10      688.50      731.23     22.73 o 
   6   0  10      217.31      224.07     11.19 o 
   8   0  10       25.92       20.38      5.26 o 
 -10   1  10        1.33        1.04      1.92 o 
  -9   1  10        1.49        2.73      2.23 o 
  -8   1  10        0.47        1.86      1.99 o 
  -7   1  10       17.35       12.08      2.33 o 
  -6   1  10       20.80       21.48      2.63 o 
  -5   1  10       15.62       17.57      2.20 o 
  -4   1  10        2.90        2.64      1.12 o 
  -3   1  10       69.33       65.05      2.37 o 
  -2   1  10       14.31       14.10      1.27 o 
  -1   1  10        0.95        0.77      0.76 o 
   0   1  10      450.19      450.40      6.91 o 
   1   1  10       31.23       28.89      1.92 o 
   2   1  10     1207.92     1249.77     16.73 o 
   3   1  10       14.61       16.06      2.33 o 
   4   1  10      183.66      185.84      6.67 o 
   5   1  10        3.47        4.83      2.36 o 
   6   1  10        0.71       -0.10      2.24 o 
   7   1  10        0.00        0.98      2.46 o 
   8   1  10        6.07        5.10      2.86 o 
 -10   2  10        0.20        1.56      2.97 o 
  -9   2  10        0.04       -0.87      2.16 o 
  -8   2  10        0.12        1.97      1.99 o 
  -7   2  10        2.28        1.75      1.96 o 
  -6   2  10        5.73        2.34      1.79 o 
  -5   2  10       60.94       66.59      3.49 o 
  -4   2  10        0.04        0.57      1.19 o 
  -3   2  10       27.51       27.85      1.76 o 
  -2   2  10      132.49      119.60      3.03 o 
  -1   2  10       44.22       32.30      2.15 o 
   0   2  10      129.75      119.16      3.56 o 
   1   2  10        0.00        0.35      0.92 o 
   2   2  10       12.78       12.69      1.65 o 
   3   2  10       26.94       32.11      2.41 o 
   4   2  10        1.56        3.33      2.00 o 
   5   2  10        0.31        0.16      1.90 o 
   6   2  10        3.40        1.56      2.36 o 
   7   2  10        0.21       -2.26      2.50 o 
   8   2  10        0.37        3.65      2.59 o 
 -10   3  10        2.45        2.55      3.28 o 
  -9   3  10        0.42        0.60      2.11 o 
  -8   3  10        2.47        0.25      2.03 o 
  -7   3  10        0.10        0.89      1.84 o 
  -6   3  10       31.65       33.76      3.18 o 
  -5   3  10        3.13        6.61      1.57 o 
  -4   3  10       56.21       58.12      2.62 o 
  -3   3  10       15.91       14.75      1.44 o 
  -2   3  10        1.34        2.58      0.90 o 
  -1   3  10       70.82       66.87      2.78 o 
   0   3  10       77.62       74.82      2.94 o 
   1   3  10       16.68       14.42      1.64 o 
   2   3  10       84.31       76.16      2.88 o 
   3   3  10       29.26       30.69      2.78 o 
   4   3  10        0.03       -1.96      1.96 o 
   5   3  10       14.18       11.84      2.68 o 
   6   3  10        2.16        1.30      2.59 o 
   7   3  10        9.34        6.13      2.84 o 
   8   3  10        1.80        2.35      2.61 o 
 -10   4  10        0.64       -1.73      3.46 o 
  -9   4  10        0.05       -0.76      2.11 o 
  -8   4  10       21.62       24.36      3.05 o 
  -7   4  10        0.34       -1.96      1.96 o 
  -6   4  10       12.14       11.35      2.22 o 
  -5   4  10        8.19        7.70      1.71 o 
  -4   4  10       33.84       37.62      2.56 o 
  -3   4  10        2.83        0.75      1.05 o 
  -2   4  10       49.67       60.29      2.55 o 
  -1   4  10        0.50        3.32      1.10 o 
   0   4  10       75.52       84.23      3.70 o 
   1   4  10       22.90       25.83      2.07 o 
   2   4  10       35.30       37.50      2.59 o 
   3   4  10       54.33       52.71      3.38 o 
   4   4  10        0.44        1.42      1.64 o 
   5   4  10       69.09       77.99      4.97 o 
   6   4  10        5.99        5.07      2.27 o 
   7   4  10        1.26       -0.04      2.24 o 
   8   4  10        1.61        2.47      2.35 o 
  -9   5  10        0.68        0.48      2.06 o 
  -8   5  10        9.51       10.34      3.19 o 
  -7   5  10        0.89       -0.06      1.92 o 
  -6   5  10       11.43       10.90      3.24 o 
  -5   5  10       42.08       51.04      3.28 o 
  -4   5  10        3.15        2.12      1.47 o 
  -3   5  10      114.46      115.58      3.35 o 
  -2   5  10        7.77        7.12      1.40 o 
  -1   5  10       61.04       67.27      3.03 o 
   0   5  10        6.35        6.28      1.35 o 
   1   5  10       54.47       64.94      3.20 o 
   2   5  10      102.63      103.35      3.94 o 
   3   5  10       59.22       57.92      5.77 o 
   4   5  10       46.50       50.15      4.66 o 
   5   5  10        1.01        0.95      2.07 o 
   6   5  10        1.97        1.61      2.69 o 
   7   5  10        3.35        2.05      2.55 o 
   8   5  10        3.98        2.80      3.40 o 
  -9   6  10        0.28        2.59      2.45 o 
  -8   6  10       54.95       53.55      4.13 o 
  -7   6  10        3.06        2.59      2.03 o 
  -6   6  10      102.90       92.97      7.92 o 
  -5   6  10       35.92       40.82      3.16 o 
  -4   6  10       18.36       20.74      3.13 o 
  -3   6  10        0.11        0.91      1.24 o 
  -2   6  10      253.13      233.19      8.13 o 
  -1   6  10       72.55       69.97      3.30 o 
   0   6  10      384.57      339.46      8.18 o 
   1   6  10        0.00       -1.18      1.18 o 
   2   6  10        3.14        0.69      1.60 o 
   3   6  10       15.96        7.90      3.70 o 
   4   6  10       79.10       78.02      4.40 o 
   5   6  10        0.30       -0.08      2.12 o 
   6   6  10       33.43       33.72      4.08 o 
   7   6  10        3.14        2.74      3.09 o 
   8   6  10        3.75        9.03      7.60 o 
  -9   7  10        1.08       -2.10      2.10 o 
  -8   7  10        0.54       -0.35      2.18 o 
  -7   7  10       20.22       19.16      2.93 o 
  -6   7  10       76.00       81.60      4.77 o 
  -5   7  10        2.84        6.59      1.90 o 
  -4   7  10       17.35       18.73      2.84 o 
  -3   7  10       30.43       30.34      3.32 o 
  -2   7  10        0.00       -0.71      1.35 o 
  -1   7  10       95.35      100.58      4.43 o 
   0   7  10      525.10      470.29     10.27 o 
   1   7  10      328.31      297.07      7.59 o 
   2   7  10      478.70      447.33     11.44 o 
   3   7  10       48.29       42.71      3.54 o 
   4   7  10       31.30       27.42      3.43 o 
   5   7  10        8.58       10.16      3.12 o 
   6   7  10        0.37        0.88      2.59 o 
   7   7  10        1.03       -1.12      2.52 o 
  -9   8  10        0.38        3.04      6.56 o 
  -8   8  10        5.88        6.48      3.60 o 
  -7   8  10        0.02       -0.55      2.91 o 
  -6   8  10        3.14        2.29      2.83 o 
  -5   8  10        0.04        0.01      2.21 o 
  -4   8  10       18.86       12.39      3.98 o 
  -3   8  10       85.45       94.78      7.16 o 
  -2   8  10       27.90       20.58      2.75 o 
  -1   8  10      153.97      134.12      5.07 o 
   0   8  10       15.99       11.26      2.15 o 
   1   8  10        2.43        0.03      1.67 o 
   2   8  10       68.59       64.75      6.23 o 
   3   8  10        7.14        5.39      3.96 o 
   4   8  10       50.40       61.79      4.63 o 
   5   8  10       11.23        6.21      2.89 o 
   6   8  10        8.13        5.94      3.67 o 
   7   8  10        3.73        4.36      2.88 o 
  -9   9  10        0.94       -5.77      6.03 o 
  -8   9  10        6.98        4.10      3.44 o 
  -7   9  10        7.07        8.84      3.65 o 
  -6   9  10        0.01        2.72      2.91 o 
  -5   9  10       34.70       29.46      4.01 o 
  -4   9  10       56.24       61.21      5.15 o 
  -3   9  10        6.02        4.91      4.10 o 
  -2   9  10       12.48        6.53      2.57 o 
  -1   9  10       18.98       20.85      2.85 o 
   0   9  10        2.63        6.42      2.07 o 
   1   9  10        1.84       -0.06      1.93 o 
   2   9  10        6.56        2.38      2.21 o 
   3   9  10       25.95       21.50      3.31 o 
   4   9  10       22.05       26.57      3.87 o 
   5   9  10        2.06        4.24      2.95 o 
   6   9  10        8.61       10.57      3.93 o 
   7   9  10        2.54        3.70      4.30 o 
  -8  10  10        0.29       -0.67      2.99 o 
  -7  10  10       16.01       21.84      5.10 o 
  -6  10  10       32.11       36.80      5.34 o 
  -5  10  10       11.62       13.82      3.42 o 
  -4  10  10        4.19        5.20      3.11 o 
  -3  10  10        6.74        6.66      2.78 o 
  -2  10  10       27.43       26.97      3.84 o 
  -1  10  10       44.57       43.78      4.31 o 
   0  10  10        5.11        4.03      3.38 o 
   1  10  10        0.55       -2.00      2.00 o 
   2  10  10       21.71       27.16      3.61 o 
   3  10  10        0.43       -0.82      2.28 o 
   4  10  10        0.31       -2.50      2.50 o 
   5  10  10       12.33        8.54      3.28 o 
   6  10  10        0.22       -2.29      4.69 o 
  -8  11  10        5.29       -6.03      6.03 o 
  -7  11  10        8.20        7.75      3.90 o 
  -6  11  10        8.66        4.72      3.66 o 
  -5  11  10        7.64        4.89      4.25 o 
  -4  11  10        0.03       -0.98      3.46 o 
  -3  11  10        0.24       -1.16      2.59 o 
  -2  11  10       25.82       35.56      4.54 o 
  -1  11  10       14.45       11.80      3.17 o 
   0  11  10      100.27      114.23      6.23 o 
   1  11  10       14.14       10.68      2.89 o 
   2  11  10       28.92       31.53      6.11 o 
   3  11  10        0.04        3.47      2.68 o 
   4  11  10        2.91        2.27      2.79 o 
   5  11  10        0.32        1.40      3.05 o 
   6  11  10        1.92        2.60      2.84 o 
  -7  12  10        1.93        1.56      3.41 o 
  -6  12  10       11.50       16.29      4.54 o 
  -5  12  10        0.01        0.91      3.09 o 
  -4  12  10       16.40       10.93      3.57 o 
  -3  12  10        1.67        0.50      3.18 o 
  -2  12  10        8.95        9.38      3.66 o 
  -1  12  10       22.39       32.78      4.52 o 
   0  12  10        7.02       12.36      3.62 o 
   1  12  10       28.21       35.88      4.30 o 
   2  12  10        1.58        1.37      2.45 o 
   3  12  10        4.22        4.17      2.80 o 
   4  12  10       44.17       49.24      5.72 o 
   5  12  10        1.23       -0.07      3.12 o 
  -7  13  10        0.08        3.70      4.02 o 
  -6  13  10        0.16        0.19      4.19 o 
  -5  13  10        6.46        7.03      7.84 o 
  -4  13  10        9.24       10.50      3.59 o 
  -3  13  10        3.01        0.65      3.11 o 
  -2  13  10        2.48        7.14      3.30 o 
  -1  13  10       16.43       13.26      6.66 o 
   0  13  10        1.06       -1.15      3.74 o 
   1  13  10        3.94        5.96      3.28 o 
   2  13  10       49.86       61.18     10.23 o 
   3  13  10        5.18        7.23      3.30 o 
   4  13  10       12.72       23.21      5.86 o 
   5  13  10        0.32        6.08      3.22 o 
  -6  14  10        2.30       -2.69      3.79 o 
  -5  14  10        0.14        4.11      4.13 o 
  -4  14  10        0.46       -0.66      3.74 o 
  -3  14  10        9.68       11.01      3.83 o 
  -2  14  10        0.84       -4.11      4.11 o 
  -1  14  10        1.36       -1.46     12.42 o 
   0  14  10        5.31        0.02      6.08 o 
   1  14  10        0.10       -4.14      4.14 o 
   2  14  10        0.47        1.52      3.24 o 
   3  14  10       10.42       17.07      4.19 o 
   4  14  10        1.57        0.36      3.47 o 
  -5  15  10        7.19        7.73      4.62 o 
  -4  15  10        0.01        4.23      3.82 o 
  -3  15  10        7.95        1.86      9.42 o 
  -2  15  10        4.35        3.89      4.15 o 
  -1  15  10        5.55        2.73      4.96 o 
   0  15  10        0.51       -2.76      4.67 o 
   1  15  10        3.12        2.22      5.08 o 
   2  15  10        5.06        7.87      5.54 o 
   3  15  10        0.58       -0.55      3.66 o 
  -4  16  10        3.56        9.60      5.51 o 
  -3  16  10        1.03       -1.86      4.31 o 
  -2  16  10        0.95       -1.83      4.27 o 
  -1  16  10        0.71       -2.78      9.83 o 
   0  16  10        3.41       -4.41      4.41 o 
   1  16  10       14.86       24.85      6.82 o 
   2  16  10        0.33       -2.41      5.05 o 
  -2  17  10        1.61        4.40      5.64 o 
  -1  17  10        5.96       -4.93      4.93 o 
   0  17  10        0.09       -1.71      8.70 o 
  -9   0  11       15.24        9.53      5.71 o 
  -7   0  11        5.07        9.80      5.71 o 
  -5   0  11       37.48       50.95     10.72 o 
  -3   0  11       19.96       21.64      2.65 o 
  -1   0  11      121.19      105.66      4.07 o 
   1   0  11      243.66      242.84      8.35 o 
   3   0  11        0.00       -0.53      1.89 o 
   5   0  11      244.44      243.06     29.88 o 
   7   0  11       67.61       72.71      7.66 o 
 -10   1  11        0.76       -1.19      3.43 o 
  -9   1  11        2.19       -0.17      2.33 o 
  -8   1  11        5.23        4.05      2.76 o 
  -7   1  11       21.63       24.84      2.98 o 
  -6   1  11       39.35       43.37      3.62 o 
  -5   1  11       14.60       12.72      2.44 o 
  -4   1  11      130.40      127.71      4.12 o 
  -3   1  11      154.12      147.02      4.16 o 
  -2   1  11        9.24        8.34      1.29 o 
  -1   1  11        4.89        4.17      1.06 o 
   0   1  11      180.60      162.44      3.98 o 
   1   1  11      229.54      217.53      5.54 o 
   2   1  11      138.47      138.90      4.44 o 
   3   1  11      333.07      325.06      7.32 o 
   4   1  11       94.02      102.11      5.48 o 
   5   1  11       30.26       32.43      3.77 o 
   6   1  11       60.10       56.84      4.83 o 
   7   1  11       21.34       17.86      3.58 o 
   8   1  11        6.73        3.83      2.84 o 
 -10   2  11        0.69        4.09      3.81 o 
  -9   2  11        0.12       -1.32      2.30 o 
  -8   2  11        4.72        7.02      2.45 o 
  -7   2  11        4.64        4.20      2.03 o 
  -6   2  11        1.84        2.69      1.94 o 
  -5   2  11       72.10       75.58      5.14 o 
  -4   2  11      182.51      185.39      5.24 o 
  -3   2  11       33.76       30.00      2.16 o 
  -2   2  11      715.63      696.70      9.80 o 
  -1   2  11      812.60      720.76     15.73 o 
   0   2  11      245.84      247.92      5.95 o 
   1   2  11       63.80       54.68      2.77 o 
   2   2  11      128.71      129.32      4.33 o 
   3   2  11       85.88       85.44      4.23 o 
   4   2  11       80.97       91.84      5.47 o 
   5   2  11       44.29       40.47      4.07 o 
   6   2  11        0.08        1.33      2.50 o 
   7   2  11        4.32        5.48      2.88 o 
   8   2  11        2.82        4.78      2.76 o 
 -10   3  11        0.04        1.90      3.70 o 
  -9   3  11        0.25        2.19      2.31 o 
  -8   3  11        1.69        4.61      2.38 o 
  -7   3  11        0.18        0.32      1.87 o 
  -6   3  11       74.85       84.12      4.71 o 
  -5   3  11       28.04       16.12      2.53 o 
  -4   3  11       89.38       97.94      4.45 o 
  -3   3  11      231.35      226.14      5.81 o 
  -2   3  11       17.12       13.39      1.44 o 
  -1   3  11       81.10       80.10      3.23 o 
   0   3  11       13.33       10.34      1.55 o 
   1   3  11      603.83      567.76     10.56 o 
   2   3  11      126.14      133.28      4.36 o 
   3   3  11       33.58       32.71      2.78 o 
   4   3  11        0.70       -1.55      1.92 o 
   5   3  11       11.96       12.29      3.26 o 
   6   3  11        6.99        6.04      2.83 o 
   7   3  11        2.17        0.73      3.23 o 
   8   3  11        0.64       -0.25      3.39 o 
  -9   4  11        0.01       -0.32      2.19 o 
  -8   4  11        0.72        0.66      2.23 o 
  -7   4  11        0.46        0.61      2.01 o 
  -6   4  11        0.65        2.25      1.88 o 
  -5   4  11        1.89       -0.90      1.45 o 
  -4   4  11        1.63        3.51      1.64 o 
  -3   4  11      100.14      104.36      3.84 o 
  -2   4  11      161.29      135.08      4.32 o 
  -1   4  11      128.38      139.13      4.07 o 
   0   4  11      510.05      465.94      8.48 o 
   1   4  11       12.67       13.45      1.93 o 
   2   4  11       96.34       97.49      4.47 o 
   3   4  11      107.30      111.08      4.44 o 
   4   4  11       19.12       24.80      2.97 o 
   5   4  11        5.15        2.10      2.09 o 
   6   4  11       19.22       17.40      2.86 o 
   7   4  11        7.80        2.74      3.85 o 
   8   4  11        0.52        8.91      4.81 o 
  -9   5  11        3.66        2.62      2.44 o 
  -8   5  11        4.26        2.37      2.36 o 
  -7   5  11        5.21        5.76      2.28 o 
  -6   5  11       55.58       53.15      4.07 o 
  -5   5  11        1.38        1.65      1.70 o 
  -4   5  11      250.27      266.20      7.21 o 
  -3   5  11       34.84       28.46      2.17 o 
  -2   5  11      198.95      187.38      5.56 o 
  -1   5  11       16.48       16.32      2.04 o 
   0   5  11       26.68       25.43      2.35 o 
   1   5  11        3.50       -1.00      1.36 o 
   2   5  11      190.36      185.56      5.41 o 
   3   5  11       13.47        9.14      2.24 o 
   4   5  11      237.64      242.76      8.33 o 
   5   5  11       61.85       59.00      4.85 o 
   6   5  11        3.01        2.01      2.76 o 
   7   5  11       12.55       16.15      3.88 o 
  -9   6  11        4.53        4.55      2.25 o 
  -8   6  11        3.00        2.63      2.41 o 
  -7   6  11        4.46        2.72      2.70 o 
  -6   6  11        0.04       -2.03      2.03 o 
  -5   6  11       15.70       17.91      2.77 o 
  -4   6  11        9.04        8.68      2.09 o 
  -3   6  11       47.68       55.12      4.04 o 
  -2   6  11       26.84       19.55      2.26 o 
  -1   6  11      165.09      150.91      7.38 o 
   0   6  11      248.24      223.03      7.61 o 
   1   6  11       93.48       88.20      4.25 o 
   2   6  11      263.06      241.54      7.23 o 
   3   6  11       61.04       64.51      5.68 o 
   4   6  11        6.97        7.65      2.70 o 
   5   6  11       10.75       10.24      3.29 o 
   6   6  11       53.05       43.69      4.96 o 
   7   6  11        1.89        3.12      2.85 o 
  -9   7  11        0.56        7.38      6.73 o 
  -8   7  11        3.76        9.04      2.95 o 
  -7   7  11        9.67        8.54      2.61 o 
  -6   7  11       47.90       50.29      4.15 o 
  -5   7  11       10.13       10.31      2.49 o 
  -4   7  11       98.65      105.05      5.50 o 
  -3   7  11      157.02      146.16      6.88 o 
  -2   7  11        0.19        1.53      1.75 o 
  -1   7  11       63.34       57.30      3.67 o 
   0   7  11        7.91        4.09      1.80 o 
   1   7  11        1.53       -1.42      1.51 o 
   2   7  11       60.87       61.37      4.51 o 
   3   7  11        3.14       -0.37      1.98 o 
   4   7  11       49.89       40.43      4.66 o 
   5   7  11        0.34       -2.47      2.47 o 
   6   7  11        0.15        1.34      3.01 o 
   7   7  11        2.08        5.29      2.91 o 
  -9   8  11        2.80        1.48      6.47 o 
  -8   8  11        4.53        4.33      3.66 o 
  -7   8  11        1.46        5.04      3.47 o 
  -6   8  11        6.67        5.57      3.37 o 
  -5   8  11       80.18       91.49      6.05 o 
  -4   8  11       66.25       64.18      5.14 o 
  -3   8  11      120.77      125.45      9.33 o 
  -2   8  11      163.03      150.58      8.64 o 
  -1   8  11        5.03        6.94      2.10 o 
   0   8  11       18.69       21.19      2.60 o 
   1   8  11        0.16       -1.47      1.95 o 
   2   8  11       22.14       22.74      3.30 o 
   3   8  11        2.75        4.49      2.29 o 
   4   8  11       30.20       28.77      4.11 o 
   5   8  11        1.92        7.48      3.21 o 
   6   8  11        6.29        2.34      3.31 o 
   7   8  11        0.32        9.43      4.83 o 
  -8   9  11        0.27        4.91      3.31 o 
  -7   9  11       39.53       42.43     13.18 o 
  -6   9  11        7.72        0.12      2.91 o 
  -5   9  11      109.69      111.58      9.14 o 
  -4   9  11       19.09       21.33      4.72 o 
  -3   9  11        0.24        1.79      2.51 o 
  -2   9  11        1.36        1.60      2.32 o 
  -1   9  11       17.28       11.40      2.58 o 
   0   9  11        0.90        1.05      1.90 o 
   1   9  11        1.56        3.84      2.37 o 
   2   9  11        0.09        0.58      2.22 o 
   3   9  11        0.00       -0.86      2.12 o 
   4   9  11       10.20        8.22      3.26 o 
   5   9  11        0.27       -2.57      2.57 o 
   6   9  11        6.50        7.80      3.97 o 
  -8  10  11        4.39        1.75      3.48 o 
  -7  10  11        1.75        1.65      3.42 o 
  -6  10  11        8.21        9.27      3.74 o 
  -5  10  11       15.23        8.34      3.26 o 
  -4  10  11       13.70       13.18      3.29 o 
  -3  10  11       41.15       35.93      4.59 o 
  -2  10  11       44.66       47.84      4.92 o 
  -1  10  11       27.34       28.51      3.47 o 
   0  10  11        9.61        8.88      2.33 o 
   1  10  11        0.63       -1.07      2.12 o 
   2  10  11        5.04        4.65      2.70 o 
   3  10  11        0.14       -0.59      2.51 o 
   4  10  11        1.07       -0.12      2.78 o 
   5  10  11        5.42        1.35      3.32 o 
   6  10  11        0.39        2.99      3.12 o 
  -7  11  11        0.75        3.60      7.12 o 
  -6  11  11        0.66        6.12      3.60 o 
  -5  11  11        3.84       10.02      3.19 o 
  -4  11  11        5.42        6.24      4.78 o 
  -3  11  11        2.00        1.98      3.90 o 
  -2  11  11        1.10        2.73      2.91 o 
  -1  11  11        7.27        7.01      3.20 o 
   0  11  11       36.84       41.59      5.76 o 
   1  11  11       31.48       32.79      4.43 o 
   2  11  11        8.89        9.62      3.11 o 
   3  11  11        0.07        2.48      2.74 o 
   4  11  11        0.02       -2.98      2.98 o 
   5  11  11        0.19        2.64      3.36 o 
   6  11  11        2.06        0.74      4.94 o 
  -7  12  11        0.11       -1.89      3.64 o 
  -6  12  11        4.92        6.19      3.99 o 
  -5  12  11        1.24       -0.05      3.45 o 
  -4  12  11        1.14       -2.19      5.20 o 
  -3  12  11        8.54       11.89      3.55 o 
  -2  12  11        0.01        0.92      3.07 o 
  -1  12  11        2.29        2.53      5.60 o 
   0  12  11        0.46        3.21      4.13 o 
   1  12  11        1.94        3.94      2.89 o 
   2  12  11        1.82        2.73      2.80 o 
   3  12  11        4.47        0.72      2.87 o 
   4  12  11        3.48        3.36      3.55 o 
   5  12  11        0.51       -2.90      2.90 o 
  -6  13  11        3.62        1.16      3.89 o 
  -5  13  11        0.98        3.46      3.61 o 
  -4  13  11       31.87       28.95      4.72 o 
  -3  13  11        6.54        8.27      4.14 o 
  -2  13  11       18.58       13.75      3.91 o 
  -1  13  11       12.50       10.45      4.88 o 
   0  13  11       13.00       26.92      6.03 o 
   1  13  11        6.19       10.64      4.71 o 
   2  13  11       37.75       48.30      5.19 o 
   3  13  11        0.04        0.01      4.29 o 
   4  13  11        4.58        4.40      4.01 o 
  -6  14  11        6.67        6.91      6.73 o 
  -5  14  11       15.49        8.50      5.30 o 
  -4  14  11        1.53       -3.37      3.37 o 
  -3  14  11        2.16       -1.09      3.23 o 
  -2  14  11       73.75       92.42      9.49 o 
  -1  14  11        4.10       12.29      5.51 o 
   0  14  11      110.50      145.76     11.40 o 
   1  14  11        4.09        6.33      5.24 o 
   2  14  11        1.94        1.39      3.66 o 
   3  14  11        0.24       -0.53      3.49 o 
   4  14  11        0.92        8.99      3.90 o 
  -5  15  11        0.10       -2.18      4.38 o 
  -4  15  11       21.66       33.68      5.61 o 
  -3  15  11       14.20       26.54      6.22 o 
  -2  15  11       25.73       18.19     11.33 o 
  -1  15  11        0.45        4.04      7.47 o 
   0  15  11        1.42        8.63      5.84 o 
   1  15  11       11.75       12.38      6.03 o 
   2  15  11       13.99       24.54     12.70 o 
   3  15  11        4.92       12.68      5.17 o 
  -3  16  11        0.65        3.36      8.62 o 
  -2  16  11        0.97        4.12      5.36 o 
  -1  16  11        8.04        2.61     12.76 o 
   0  16  11        0.00        3.13      5.32 o 
   1  16  11        1.54        4.58      5.48 o 
  -8   0  12        5.99        3.34      3.19 o 
  -6   0  12       18.23       20.18      4.82 o 
  -4   0  12        3.85        6.57      2.59 o 
  -2   0  12      439.92      424.98     10.54 o 
   0   0  12       12.55       12.26      2.39 o 
   2   0  12      456.11      489.47     13.81 o 
   4   0  12      196.68      202.70     11.66 o 
   6   0  12       31.64       40.23      6.41 o 
  -9   1  12        0.02        0.86      2.57 o 
  -8   1  12       22.52       14.86      4.43 o 
  -7   1  12        0.01        1.71      2.11 o 
  -6   1  12        1.40        1.16      2.04 o 
  -5   1  12       28.86       28.83      4.93 o 
  -4   1  12      126.54      138.10      4.48 o 
  -3   1  12       57.92       54.77      3.06 o 
  -2   1  12        5.69        4.51      1.57 o 
  -1   1  12      290.08      266.67      5.20 o 
   0   1  12      681.75      672.39     11.15 o 
   1   1  12       89.09       81.62      3.47 o 
   2   1  12      230.27      233.67      7.37 o 
   3   1  12      210.16      197.21     10.10 o 
   4   1  12        5.40       10.16      2.76 o 
   5   1  12       12.98       15.14      3.19 o 
   6   1  12        0.01        0.14      2.88 o 
   7   1  12        2.27       -0.55      2.93 o 
  -9   2  12        0.09       -2.18      2.18 o 
  -8   2  12        4.58        3.26      2.47 o 
  -7   2  12        0.22        1.11      2.10 o 
  -6   2  12       76.96       84.21      4.95 o 
  -5   2  12       48.90       61.63      4.26 o 
  -4   2  12        4.08        6.01      1.80 o 
  -3   2  12      202.25      191.04      5.26 o 
  -2   2  12      553.74      540.10      9.47 o 
  -1   2  12      181.90      172.94      4.37 o 
   0   2  12      432.78      411.37      8.55 o 
   1   2  12      693.09      659.72     11.10 o 
   2   2  12       84.87       81.36      3.52 o 
   3   2  12       10.15        9.19      2.29 o 
   4   2  12        7.45        4.04      2.33 o 
   5   2  12       22.41       16.40      3.66 o 
   6   2  12        0.01        6.86      2.83 o 
   7   2  12        2.27        0.64      2.86 o 
  -9   3  12        5.64        6.68      2.61 o 
  -8   3  12        1.32       -0.23      2.12 o 
  -7   3  12        6.84        7.20      2.46 o 
  -6   3  12       51.00       61.44      4.39 o 
  -5   3  12        4.73        6.41      2.21 o 
  -4   3  12      463.10      451.69     10.13 o 
  -3   3  12      185.55      190.57      5.29 o 
  -2   3  12      788.98      715.48     10.89 o 
  -1   3  12      486.40      455.33      9.12 o 
   0   3  12      190.30      154.42      4.94 o 
   1   3  12       36.62       42.70      3.01 o 
   2   3  12       22.38       21.17      2.23 o 
   3   3  12       90.83       87.28      4.15 o 
   4   3  12       30.37       29.70      3.33 o 
   5   3  12       16.79        7.88      2.75 o 
   6   3  12        1.41        0.56      2.63 o 
   7   3  12        0.03        1.46      2.57 o 
  -9   4  12        0.02        1.83      2.49 o 
  -8   4  12       41.97       42.30      4.12 o 
  -7   4  12       29.81       28.97      3.50 o 
  -6   4  12       81.15       79.78      4.93 o 
  -5   4  12       40.16       39.27      3.61 o 
  -4   4  12      156.12      150.27      5.41 o 
  -3   4  12        6.17        7.94      1.71 o 
  -2   4  12        0.09        0.28      1.34 o 
  -1   4  12        0.52        2.25      1.62 o 
   0   4  12      572.37      509.49     10.91 o 
   1   4  12      143.45      141.46      4.80 o 
   2   4  12      175.54      173.63      5.36 o 
   3   4  12       92.45       93.85      7.04 o 
   4   4  12        2.94        6.44      2.14 o 
   5   4  12        0.55       -0.09      2.13 o 
   6   4  12        1.05       -0.05      2.29 o 
   7   4  12        0.03       -1.11      2.62 o 
  -9   5  12        9.61        9.85      2.74 o 
  -8   5  12        0.06        0.84      2.45 o 
  -7   5  12        0.96        0.23      2.08 o 
  -6   5  12        0.11       -0.38      1.95 o 
  -5   5  12       19.42       24.83      6.03 o 
  -4   5  12       21.27       17.38      2.48 o 
  -3   5  12       13.57        8.49      1.84 o 
  -2   5  12      165.97      147.63      5.74 o 
  -1   5  12       20.26       26.29      3.34 o 
   0   5  12        0.13       -0.59      1.59 o 
   1   5  12       29.61       29.02      2.83 o 
   2   5  12      175.23      172.57     11.78 o 
   3   5  12        0.75       -1.70      1.70 o 
   4   5  12       34.44       31.41      4.32 o 
   5   5  12        1.04       -0.14      2.48 o 
   6   5  12        0.70        4.59      3.07 o 
   7   5  12        0.09        0.25      2.90 o 
  -9   6  12        0.09        2.57      3.65 o 
  -8   6  12       16.02       18.38      3.40 o 
  -7   6  12       18.10       12.33      2.89 o 
  -6   6  12       10.51       16.97      2.91 o 
  -5   6  12       12.43        9.60      2.23 o 
  -4   6  12       56.09       56.08      4.36 o 
  -3   6  12        0.15       -1.64      1.88 o 
  -2   6  12      147.26      133.26      5.65 o 
  -1   6  12        1.51        1.04      1.87 o 
   0   6  12       36.19       26.61      2.84 o 
   1   6  12       22.27       14.04      2.36 o 
   2   6  12        1.36       -0.37      2.27 o 
   3   6  12        9.03        9.47      2.57 o 
   4   6  12       32.74       32.02      4.45 o 
   5   6  12        1.09       -0.24      2.66 o 
   6   6  12       15.10       16.06      4.00 o 
   7   6  12        0.17        0.32      2.95 o 
  -9   7  12        1.35       -2.05      4.75 o 
  -8   7  12        0.28        2.05      2.62 o 
  -7   7  12        3.52        2.38      2.64 o 
  -6   7  12        0.81        0.10      2.43 o 
  -5   7  12        3.47        4.92      2.79 o 
  -4   7  12        0.30        0.75      2.43 o 
  -3   7  12        1.19        1.41      2.22 o 
  -2   7  12      200.23      183.53      6.67 o 
  -1   7  12       42.54       35.55      3.29 o 
   0   7  12      185.11      163.28      6.27 o 
   1   7  12       47.13       34.14      4.04 o 
   2   7  12       17.91       12.37      2.89 o 
   3   7  12        6.11        3.17      2.38 o 
   4   7  12        1.75        4.64      2.92 o 
   5   7  12        0.10        1.98      2.92 o 
   6   7  12        4.21        1.88      3.20 o 
   7   7  12        0.00       -4.47      6.99 o 
  -8   8  12        2.71        1.77      3.63 o 
  -7   8  12        3.37        4.47      3.43 o 
  -6   8  12        2.31        8.25      3.32 o 
  -5   8  12        4.32        7.60      3.08 o 
  -4   8  12       78.76       85.34      8.03 o 
  -3   8  12       32.75       28.70      5.54 o 
  -2   8  12       15.17       14.42      3.31 o 
  -1   8  12      100.03       88.54      5.12 o 
   0   8  12       38.43       31.64      3.97 o 
   1   8  12       29.88       26.43      3.51 o 
   2   8  12       33.25       25.35      3.64 o 
   3   8  12        3.84        0.39      2.38 o 
   4   8  12        7.48        8.13      3.17 o 
   5   8  12        1.05       -0.54      2.95 o 
   6   8  12        1.20        2.22      3.15 o 
  -8   9  12        5.47        7.24      3.86 o 
  -7   9  12        3.85        1.54      3.33 o 
  -6   9  12       49.69       59.32      6.68 o 
  -5   9  12        1.52        3.55      2.85 o 
  -4   9  12        2.27        4.32      2.77 o 
  -3   9  12        5.27        4.16      2.84 o 
  -2   9  12       22.23       18.57      3.57 o 
  -1   9  12       15.73       17.41      2.99 o 
   0   9  12        3.61        2.87      2.04 o 
   1   9  12       42.08       41.36      4.96 o 
   2   9  12        0.34       -1.20      2.42 o 
   3   9  12       18.31       12.29      3.15 o 
   4   9  12        1.60        0.22      2.92 o 
   5   9  12        0.21       -1.36      3.52 o 
   6   9  12        0.22        1.91      3.15 o 
  -8  10  12        5.82       10.63      4.03 o 
  -7  10  12        0.74        6.22      5.73 o 
  -6  10  12        0.74       -2.28      3.06 o 
  -5  10  12        1.59        1.86      3.28 o 
  -4  10  12       34.64       30.62      4.42 o 
  -3  10  12       32.05       32.07      4.51 o 
  -2  10  12       11.03       13.74      3.63 o 
  -1  10  12        0.00        0.98      2.51 o 
   0  10  12        0.50       -0.47      4.15 o 
   1  10  12        1.42        3.02      2.97 o 
   2  10  12        0.45        3.20      2.64 o 
   3  10  12        3.87        6.56      3.04 o 
   4  10  12        0.06        3.07      3.23 o 
   5  10  12        1.09        4.14      3.53 o 
   6  10  12        2.07        8.03      7.81 o 
  -7  11  12        1.44       -1.17      3.57 o 
  -6  11  12        1.79        7.40      3.86 o 
  -5  11  12        4.23        3.32      3.44 o 
  -4  11  12        0.17       -1.27      2.72 o 
  -3  11  12        6.17        1.79      3.20 o 
  -2  11  12        4.33        3.39      2.97 o 
  -1  11  12        3.84       -2.65      2.93 o 
   0  11  12        7.87        2.12      3.29 o 
   1  11  12       22.93       39.62      4.64 o 
   2  11  12        6.17        9.81      3.38 o 
   3  11  12       30.42       35.25      5.83 o 
   4  11  12        1.67        3.73      3.30 o 
   5  11  12        4.02        9.70      3.58 o 
  -7  12  12        0.08        0.83      5.54 o 
  -6  12  12       12.17       15.70      4.81 o 
  -5  12  12        0.00        2.98      3.97 o 
  -4  12  12        2.68        2.40      3.26 o 
  -3  12  12       18.94       26.45      5.49 o 
  -2  12  12        2.30        1.94      3.31 o 
  -1  12  12        0.15        1.85      3.73 o 
   0  12  12        3.58        2.21      4.60 o 
   1  12  12       11.57       15.25      7.73 o 
   2  12  12       20.65       18.04      4.94 o 
   3  12  12        6.65        7.91      3.61 o 
   4  12  12       26.95       37.24      7.62 o 
  -6  13  12        0.36        9.77      4.18 o 
  -5  13  12        1.25        1.30      3.50 o 
  -4  13  12        7.04        6.93      4.34 o 
  -3  13  12        0.05       -0.36      3.22 o 
  -2  13  12        5.18        3.53      7.94 o 
  -1  13  12       13.71       11.99      5.19 o 
   0  13  12       39.36       50.28     16.32 o 
   1  13  12        0.04       -4.21      4.21 o 
   2  13  12       29.35       42.95     13.16 o 
   3  13  12        7.01       11.52      3.89 o 
   4  13  12        0.03        4.90      3.65 o 
  -5  14  12        0.12       -2.16      8.92 o 
  -4  14  12        5.29        4.47      3.78 o 
  -3  14  12        0.00       -2.46      3.77 o 
  -2  14  12       13.19       21.00     12.96 o 
  -1  14  12        0.34        4.27      4.90 o 
   0  14  12        0.23        2.09      4.63 o 
   1  14  12        8.94       -0.29      5.38 o 
   2  14  12        0.47       -1.20      4.82 o 
   3  14  12        3.45        4.62      4.44 o 
  -4  15  12       27.60       36.94      8.55 o 
  -3  15  12        1.00       -3.31      4.51 o 
  -2  15  12        0.77        4.49      5.43 o 
  -1  15  12        4.25        6.32      5.45 o 
   0  15  12        1.36        0.34      5.23 o 
   1  15  12        1.13        2.61      5.59 o 
   2  15  12        9.38       14.07      9.79 o 
  -2  16  12        4.58        6.55      6.04 o 
  -1  16  12        0.02       -3.20      5.40 o 
   0  16  12        1.95       11.24      6.25 o 
  -9   0  13       24.58       27.35      5.45 o 
  -7   0  13       43.79       48.25     11.55 o 
  -5   0  13      101.26      113.79      8.06 o 
  -3   0  13      214.79      191.88      7.73 o 
  -1   0  13       94.68       95.26      8.70 o 
   1   0  13        1.91        1.11      2.24 o 
   3   0  13      252.74      251.66     12.35 o 
   5   0  13      139.67      148.57     10.49 o 
   7   0  13        0.55       -4.95      6.14 o 
  -9   1  13        3.80        1.59      2.56 o 
  -8   1  13       11.95       10.84      3.05 o 
  -7   1  13       64.16       67.69      4.86 o 
  -6   1  13       23.09       20.62      3.67 o 
  -5   1  13      227.18      212.91      7.50 o 
  -4   1  13        2.14        1.96      1.56 o 
  -3   1  13        9.65        8.65      1.81 o 
  -2   1  13      236.59      226.02      5.98 o 
  -1   1  13      132.74      119.89      4.12 o 
   0   1  13      210.89      220.32      8.03 o 
   1   1  13      371.65      372.40      9.46 o 
   2   1  13       25.79       27.26      2.66 o 
   3   1  13      109.79      107.82      6.05 o 
   4   1  13        9.63        4.93      3.62 o 
   5   1  13       11.04        8.74      2.93 o 
   6   1  13        2.57        3.12      2.98 o 
   7   1  13       13.03       11.37      3.85 o 
  -9   2  13        8.07        8.38      2.88 o 
  -8   2  13        0.13       -1.43      2.30 o 
  -7   2  13       50.89       53.94      4.54 o 
  -6   2  13      111.97      118.19      5.96 o 
  -5   2  13        1.75       -0.46      1.84 o 
  -4   2  13      388.24      380.62      9.52 o 
  -3   2  13      654.27      611.72     11.45 o 
  -2   2  13       92.11       93.96      4.02 o 
  -1   2  13      728.12      672.82     12.23 o 
   0   2  13        0.32        2.67      1.74 o 
   1   2  13       42.09       42.05      3.25 o 
   2   2  13        1.47       -0.16      1.49 o 
   3   2  13       12.17        9.87      2.50 o 
   4   2  13        0.38       -0.36      2.29 o 
   5   2  13        4.25        3.22      2.78 o 
   6   2  13        0.14       -2.71      2.71 o 
   7   2  13        2.26        4.64      3.17 o 
  -9   3  13        5.31        7.31      2.90 o 
  -8   3  13       30.62       23.68      3.53 o 
  -7   3  13        1.64        3.94      2.51 o 
  -6   3  13       39.32       38.94      3.88 o 
  -5   3  13      261.67      265.52      8.57 o 
  -4   3  13       55.54       55.78      3.76 o 
  -3   3  13      312.06      290.21     11.97 o 
  -2   3  13       27.15       23.02      2.34 o 
  -1   3  13       43.01       40.66      3.27 o 
   0   3  13       83.22       78.14      4.17 o 
   1   3  13      201.09      191.34      6.22 o 
   2   3  13       12.79       13.43      2.02 o 
   3   3  13       23.82       26.37      2.78 o 
   4   3  13        0.00       -1.99      1.99 o 
   5   3  13        0.00       -2.13      2.13 o 
   6   3  13        0.25       -0.79      2.46 o 
   7   3  13        0.00       -2.24      2.52 o 
  -9   4  13        1.74        1.00      2.49 o 
  -8   4  13        0.00        1.87      2.49 o 
  -7   4  13       49.18       44.58      4.33 o 
  -6   4  13        6.28        1.96      2.98 o 
  -5   4  13       65.44       61.58      4.56 o 
  -4   4  13       57.50       58.88      6.48 o 
  -3   4  13       16.96       20.17      2.72 o 
  -2   4  13      498.46      473.85     10.35 o 
  -1   4  13      182.34      161.59      5.60 o 
   0   4  13       86.31       78.94      7.62 o 
   1   4  13       17.27       14.55      2.35 o 
   2   4  13       23.78       26.21      3.51 o 
   3   4  13       11.37       10.66      2.69 o 
   4   4  13        7.97       10.40      2.85 o 
   5   4  13        0.33       -0.22      2.45 o 
   6   4  13        1.70       -1.60      2.62 o 
   7   4  13        0.54        2.60      3.20 o 
  -9   5  13        1.40       -2.30      5.64 o 
  -8   5  13       10.67        7.90      2.98 o 
  -7   5  13        4.38        1.10      2.42 o 
  -6   5  13      115.77      119.08      6.19 o 
  -5   5  13        4.22        3.93      2.18 o 
  -4   5  13      125.65      118.74      5.32 o 
  -3   5  13       84.67       68.79      5.87 o 
  -2   5  13        9.32        7.90      2.26 o 
  -1   5  13       34.69       33.02      3.36 o 
   0   5  13      260.08      239.58      8.14 o 
   1   5  13        5.91        1.08      1.82 o 
   2   5  13      131.32      124.65      6.39 o 
   3   5  13        0.20       -0.43      2.17 o 
   4   5  13        3.02        0.84      3.25 o 
   5   5  13        4.24        7.70      3.99 o 
   6   5  13        0.02       -2.12      3.15 o 
   7   5  13        0.12       -2.87      6.25 o 
  -9   6  13        1.96        0.92     12.22 o 
  -8   6  13        6.30        6.57      3.08 o 
  -7   6  13        1.20       -2.55      2.55 o 
  -6   6  13        0.08        1.18      2.51 o 
  -5   6  13        9.02        9.00      3.00 o 
  -4   6  13       79.60       73.27      8.99 o 
  -3   6  13        4.49        1.68      2.41 o 
  -2   6  13      149.47      134.38      7.08 o 
  -1   6  13        3.73        2.37      1.92 o 
   0   6  13       33.78       22.80      3.12 o 
   1   6  13        1.73        2.06      1.80 o 
   2   6  13       13.23        9.31      4.45 o 
   3   6  13        3.43        1.28      2.22 o 
   4   6  13       21.42       16.21      3.76 o 
   5   6  13        1.38        4.86      5.96 o 
   6   6  13        3.43        4.67      3.59 o 
  -8   7  13        0.97        0.51      2.33 o 
  -7   7  13        1.87        4.64      3.06 o 
  -6   7  13        0.81       -0.76      2.35 o 
  -5   7  13        9.85        0.25      4.49 o 
  -4   7  13       13.80        8.09      3.01 o 
  -3   7  13       13.51       10.55      4.04 o 
  -2   7  13        0.02       -1.03      1.90 o 
  -1   7  13       38.73       41.72      4.75 o 
   0   7  13       22.39       16.96      2.70 o 
   1   7  13       20.37       13.01      2.81 o 
   2   7  13        6.15        0.49      2.28 o 
   3   7  13        0.49       -0.36      2.47 o 
   4   7  13        0.95        5.25      3.33 o 
   5   7  13        1.18        6.73      3.45 o 
   6   7  13        0.00        0.60      2.97 o 
  -8   8  13        0.33        3.40      3.96 o 
  -7   8  13        0.11        2.42      3.43 o 
  -6   8  13        9.39        8.16      6.14 o 
  -5   8  13       16.18       11.82      8.27 o 
  -4   8  13        5.08        1.05      2.67 o 
  -3   8  13       25.38       31.86      4.68 o 
  -2   8  13        7.20        4.65      2.89 o 
  -1   8  13        7.51        3.72      2.33 o 
   0   8  13        2.67       -0.57      2.18 o 
   1   8  13        3.75        2.54      2.40 o 
   2   8  13        2.26        0.11      2.49 o 
   3   8  13        7.80        9.50      3.88 o 
   4   8  13        1.91        5.19      3.27 o 
   5   8  13        0.48        6.24      3.49 o 
   6   8  13        0.08       -1.26      2.87 o 
  -8   9  13        0.58       -2.04      3.82 o 
  -7   9  13       22.55       21.93      4.83 o 
  -6   9  13        0.27       -0.37      3.30 o 
  -5   9  13       50.07       62.01      6.93 o 
  -4   9  13        7.14        8.93      3.25 o 
  -3   9  13       21.05       24.28      4.15 o 
  -2   9  13        3.86        2.57      3.66 o 
  -1   9  13        2.33        4.18      2.45 o 
   0   9  13        0.36        1.02      2.57 o 
   1   9  13        8.70       -0.47      2.47 o 
   2   9  13        0.07       -0.37      2.76 o 
   3   9  13        0.69       -0.98      2.78 o 
   4   9  13        0.30       -2.10      2.97 o 
   5   9  13        0.03       -3.06      3.06 o 
  -7  10  13        1.03        1.74      3.94 o 
  -6  10  13        0.18       -3.16      3.16 o 
  -5  10  13        0.04       -0.02      3.23 o 
  -4  10  13        4.13        4.59      3.11 o 
  -3  10  13       61.57       69.65      6.29 o 
  -2  10  13        4.53        5.82      3.16 o 
  -1  10  13       91.26       99.04      7.02 o 
   0  10  13        0.02        2.43      3.03 o 
   1  10  13        6.60        7.89      7.20 o 
   2  10  13        2.72        2.26      2.85 o 
   3  10  13        9.54       10.31      3.56 o 
   4  10  13        4.66        5.09      3.92 o 
   5  10  13       10.47        7.07      3.55 o 
  -7  11  13        1.28        7.21      4.30 o 
  -6  11  13        0.37       -1.98      3.63 o 
  -5  11  13        3.80        1.37      3.90 o 
  -4  11  13        0.90        3.01      3.27 o 
  -3  11  13       18.78       11.36      3.72 o 
  -2  11  13        8.17       12.05      3.80 o 
  -1  11  13        4.40        0.71      4.10 o 
   0  11  13       15.19       22.94      4.56 o 
   1  11  13        3.50        1.26      3.88 o 
   2  11  13        2.58        3.58      3.21 o 
   3  11  13        0.03        4.45      3.35 o 
   4  11  13        0.42        1.34      3.92 o 
   5  11  13        0.34        1.04      7.51 o 
  -6  12  13        1.11       -0.86      4.02 o 
  -5  12  13        2.83        6.66      4.37 o 
  -4  12  13        0.82        2.10      3.48 o 
  -3  12  13        0.27       -1.47      2.83 o 
  -2  12  13        0.69        6.02      4.66 o 
  -1  12  13        0.04        1.13      4.66 o 
   0  12  13        0.04       -0.75      4.25 o 
   1  12  13        0.54       -1.07      3.34 o 
   2  12  13        2.42       11.18      4.07 o 
   3  12  13        3.86        6.47      3.64 o 
   4  12  13        3.82        3.60      3.89 o 
  -5  13  13        1.06        4.06      5.06 o 
  -4  13  13       11.30        5.57      4.16 o 
  -3  13  13        0.04        7.98      4.15 o 
  -2  13  13        3.32        6.59      5.33 o 
  -1  13  13        0.04       -3.01      4.74 o 
   0  13  13       33.89       37.68      7.52 o 
   1  13  13        2.50       -1.31      5.27 o 
   2  13  13        6.96        7.38      4.38 o 
   3  13  13        0.08       -3.88      4.11 o 
  -4  14  13       25.21       35.54      5.69 o 
  -3  14  13        3.91       12.39      5.59 o 
  -2  14  13       78.99       87.80     11.09 o 
  -1  14  13        1.72        6.89      5.53 o 
   0  14  13        3.76        1.72      5.39 o 
   1  14  13        2.33        3.35      7.25 o 
   2  14  13        1.61        3.26      5.66 o 
  -3  15  13        2.23       -4.34      8.23 o 
  -2  15  13        3.13        9.31      5.80 o 
  -1  15  13        7.65        7.45      6.25 o 
   0  15  13        8.15       16.63      6.69 o 
   1  15  13        8.42        4.49      6.50 o 
  -8   0  14        3.15        4.59      4.02 o 
  -6   0  14        2.41        4.97      3.56 o 
  -4   0  14        1.99       -0.83      3.13 o 
  -2   0  14       29.15       30.00      4.80 o 
   0   0  14       20.51       16.82      3.24 o 
   2   0  14        0.19       -2.13      2.13 o 
   4   0  14        0.07        7.26      4.37 o 
   6   0  14        0.64       -2.09      4.58 o 
  -9   1  14        0.12        1.78      2.53 o 
  -8   1  14        3.77        2.92      2.75 o 
  -7   1  14        1.41        1.27      2.43 o 
  -6   1  14        4.06        1.90      2.30 o 
  -5   1  14        1.25       -1.60      1.87 o 
  -4   1  14        5.04        2.97      1.86 o 
  -3   1  14       24.04       17.45      2.22 o 
  -2   1  14       22.89       16.22      2.24 o 
  -1   1  14      133.87      116.36      6.31 o 
   0   1  14        3.01        5.97      1.96 o 
   1   1  14      192.53      172.62      5.51 o 
   2   1  14        0.18        0.83      1.52 o 
   3   1  14        1.63        0.67      2.31 o 
   4   1  14        4.67        5.33      2.88 o 
   5   1  14        0.90        0.91      2.88 o 
   6   1  14        0.68       -0.68      2.93 o 
   7   1  14        2.67        5.02      4.90 o 
  -9   2  14        2.47        3.03      2.71 o 
  -8   2  14       20.51       24.86      4.32 o 
  -7   2  14        5.53        4.28      2.64 o 
  -6   2  14        0.00       -0.68      2.25 o 
  -5   2  14        7.82        9.10      3.21 o 
  -4   2  14       92.93       99.61      4.88 o 
  -3   2  14      109.51      105.58      4.38 o 
  -2   2  14        6.64        2.88      2.06 o 
  -1   2  14      202.10      191.64      6.27 o 
   0   2  14        0.00       -1.16      1.79 o 
   1   2  14       17.57       11.30      2.37 o 
   2   2  14       26.75       23.44      3.02 o 
   3   2  14       25.69       17.25      2.93 o 
   4   2  14        3.83        6.35      2.54 o 
   5   2  14        1.18       -0.51      3.00 o 
   6   2  14        0.19       -1.53      3.29 o 
  -9   3  14        0.25        4.02      2.71 o 
  -8   3  14       14.18       13.77      3.31 o 
  -7   3  14       15.84       20.05      3.51 o 
  -6   3  14      131.66      151.54      7.02 o 
  -5   3  14      129.45      150.07      6.73 o 
  -4   3  14       95.16       83.73      4.58 o 
  -3   3  14      103.01       99.15      4.70 o 
  -2   3  14        3.32        0.69      1.66 o 
  -1   3  14        0.00        1.75      1.86 o 
   0   3  14        6.82        9.13      3.59 o 
   1   3  14        2.00        0.12      1.73 o 
   2   3  14       11.15        8.99      2.71 o 
   3   3  14       13.41       13.20      3.15 o 
   4   3  14        0.00       -0.02      2.38 o 
   5   3  14        5.96        5.54      2.92 o 
   6   3  14        0.94        1.60      2.76 o 
  -9   4  14        9.53        4.39      4.24 o 
  -8   4  14       19.69       26.18      4.02 o 
  -7   4  14       34.93       41.22      4.46 o 
  -6   4  14        9.93       14.12      3.13 o 
  -5   4  14        3.41        2.21      2.09 o 
  -4   4  14        2.32        2.34      2.09 o 
  -3   4  14        7.67        7.72      2.35 o 
  -2   4  14       62.37       50.28      3.61 o 
  -1   4  14        2.41        2.08      2.03 o 
   0   4  14        5.94        1.17      2.05 o 
   1   4  14        0.03        1.13      1.91 o 
   2   4  14        0.64       -0.69      2.27 o 
   3   4  14        2.25       -2.02      4.13 o 
   4   4  14        6.05       11.43      3.60 o 
   5   4  14        4.43        7.58      3.51 o 
   6   4  14        1.91       -0.43      3.43 o 
  -8   5  14        0.02        2.83      3.03 o 
  -7   5  14        0.69       -0.84      2.96 o 
  -6   5  14        0.00        1.78      2.56 o 
  -5   5  14        1.69        0.44      2.38 o 
  -4   5  14       11.12        9.79      2.53 o 
  -3   5  14        0.45        0.65      2.40 o 
  -2   5  14        4.63        7.45      2.05 o 
  -1   5  14        0.00       -0.62      2.04 o 
   0   5  14       15.94       10.53      2.75 o 
   1   5  14        9.17        7.88      2.27 o 
   2   5  14        0.97        3.06      2.49 o 
   3   5  14        8.10        8.90      5.47 o 
   4   5  14        3.01        2.68      2.95 o 
   5   5  14        0.97        4.89      3.30 o 
   6   5  14        0.77        1.62      3.35 o 
  -8   6  14        1.91        5.58      3.19 o 
  -7   6  14        5.91        3.36      2.94 o 
  -6   6  14        0.20        1.77      2.36 o 
  -5   6  14        5.07        3.66      4.30 o 
  -4   6  14        3.68        3.03      2.53 o 
  -3   6  14        3.62        0.85      2.43 o 
  -2   6  14        4.51        9.48      2.59 o 
  -1   6  14       21.11       23.63      3.20 o 
   0   6  14        0.47       -0.88      2.23 o 
   1   6  14       15.16       15.10      3.17 o 
   2   6  14        2.69       -0.18      2.52 o 
   3   6  14        5.86        8.44      3.79 o 
   4   6  14        9.43       14.18      3.87 o 
   5   6  14       10.80       12.48      4.01 o 
   6   6  14        0.07        1.34      3.27 o 
  -8   7  14        0.02        3.83      2.66 o 
  -7   7  14        0.01        3.91      2.99 o 
  -6   7  14        2.99        5.55      3.56 o 
  -5   7  14        0.00       -1.29      3.02 o 
  -4   7  14        8.35        2.21      2.89 o 
  -3   7  14       12.41        7.85      2.92 o 
  -2   7  14        5.73       14.21      3.21 o 
  -1   7  14        8.06        5.83      2.45 o 
   0   7  14       15.84       14.92      4.02 o 
   1   7  14       15.34       20.71      3.46 o 
   2   7  14        0.37        1.22      3.06 o 
   3   7  14       20.03       22.08      4.32 o 
   4   7  14        0.46       -2.89      2.89 o 
   5   7  14        0.71        1.65      3.25 o 
   6   7  14        3.39        4.25      7.03 o 
  -8   8  14        3.43        3.33      4.28 o 
  -7   8  14        7.23        8.78      4.80 o 
  -6   8  14        9.18        7.19      3.92 o 
  -5   8  14       17.51       11.02      8.21 o 
  -4   8  14        0.69       -1.42      2.66 o 
  -3   8  14       11.72        7.36      3.06 o 
  -2   8  14        2.65        0.65      2.52 o 
  -1   8  14       11.11       20.31      3.44 o 
   0   8  14        1.45        0.36      2.31 o 
   1   8  14       25.16       31.44      7.27 o 
   2   8  14        1.34        2.55      2.89 o 
   3   8  14        4.12        6.56      3.15 o 
   4   8  14        0.11        0.57      3.18 o 
   5   8  14       11.57        9.28      5.19 o 
  -7   9  14        0.05       -0.20      3.57 o 
  -6   9  14        1.30        0.90      3.70 o 
  -5   9  14        8.08       10.29      4.03 o 
  -4   9  14        9.16        3.70      3.20 o 
  -3   9  14       26.10       28.89      4.70 o 
  -2   9  14        7.34        9.85      3.45 o 
  -1   9  14       32.20       31.61      4.60 o 
   0   9  14        7.38        5.30      3.43 o 
   1   9  14        5.00        9.23      3.55 o 
   2   9  14        0.56       -1.87      3.61 o 
   3   9  14       14.62       10.74      4.80 o 
   4   9  14        4.28        6.91      3.94 o 
   5   9  14        7.32        9.46      4.11 o 
  -7  10  14        1.26       12.46      4.53 o 
  -6  10  14        6.32        6.11      4.47 o 
  -5  10  14        0.25       -2.37      3.66 o 
  -4  10  14        6.28        7.67      3.54 o 
  -3  10  14        7.36       11.02      3.68 o 
  -2  10  14        0.42        2.31      3.00 o 
  -1  10  14       45.45       60.36      7.98 o 
   0  10  14        4.96        4.56      3.54 o 
   1  10  14        9.86        5.04      3.88 o 
   2  10  14        0.22       -2.34      3.53 o 
   3  10  14       24.94       33.05      5.81 o 
   4  10  14        1.89        7.62      5.46 o 
  -6  11  14        0.00        4.93      4.28 o 
  -5  11  14        1.45        5.27      4.31 o 
  -4  11  14        0.00       -0.72      3.38 o 
  -3  11  14        9.48        9.60      3.94 o 
  -2  11  14        1.11       -3.69      3.69 o 
  -1  11  14       34.93       47.81      7.24 o 
   0  11  14        0.38        0.57      4.88 o 
   1  11  14      119.72      153.57      9.35 o 
   2  11  14        9.06        6.97      5.84 o 
   3  11  14       14.12        5.16      4.88 o 
   4  11  14        3.46        2.53      3.93 o 
  -6  12  14        0.00        1.24      7.12 o 
  -5  12  14        1.84        3.58      4.41 o 
  -4  12  14        2.55        5.39      4.23 o 
  -3  12  14       28.92       35.63      5.73 o 
  -2  12  14        0.12        1.60      4.73 o 
  -1  12  14       62.92       74.44     11.22 o 
   0  12  14        2.43        7.07      5.11 o 
   1  12  14        4.38       13.14      5.81 o 
   2  12  14        4.81        4.76      4.40 o 
   3  12  14       10.93       11.81      7.58 o 
  -5  13  14        6.84        3.47      4.48 o 
  -4  13  14        1.01        1.91      4.44 o 
  -3  13  14        7.35        9.29      4.48 o 
  -2  13  14        0.01        2.43      5.02 o 
  -1  13  14       10.50       17.48      6.19 o 
   0  13  14        4.52       12.41      5.93 o 
   1  13  14        8.33        2.68      5.56 o 
   2  13  14        6.82        9.94      6.67 o 
  -4  14  14        0.83        0.62      4.19 o 
  -3  14  14        1.51       10.75      5.75 o 
  -2  14  14        0.98        6.41      5.12 o 
  -1  14  14        0.74        1.12      5.60 o 
   0  14  14       11.13       17.41      6.46 o 
   1  14  14        0.07        4.87      5.76 o 
  -9   0  15        2.99        9.04      3.84 o 
  -7   0  15        2.75        6.24      4.04 o 
  -5   0  15       14.80       13.91      9.53 o 
  -3   0  15       67.54       57.00      5.10 o 
  -1   0  15       17.45       13.88      4.01 o 
   1   0  15       13.09       15.00      3.29 o 
   3   0  15        0.22       11.50      6.25 o 
   5   0  15        0.50       -4.51      5.47 o 
  -9   1  15        1.87        2.76      2.72 o 
  -8   1  15        0.83       -0.07      2.67 o 
  -7   1  15        4.25        1.88      2.76 o 
  -6   1  15        0.49       -0.62      2.34 o 
  -5   1  15        0.52        0.85      2.27 o 
  -4   1  15        4.04        1.67      2.13 o 
  -3   1  15       28.30       29.66      3.15 o 
  -2   1  15       13.11       11.80      3.62 o 
  -1   1  15       19.89       26.21      3.26 o 
   0   1  15        0.10       -0.45      1.81 o 
   1   1  15        0.55       -0.27      1.78 o 
   2   1  15        4.72        4.81      2.96 o 
   3   1  15        0.10        1.01      2.53 o 
   4   1  15        0.60       -0.70      4.72 o 
   5   1  15        1.62        0.67      3.51 o 
   6   1  15        0.07       -4.89      5.17 o 
  -9   2  15        3.20        2.46      4.95 o 
  -8   2  15       18.87       19.84      3.85 o 
  -7   2  15        4.43        3.61      2.83 o 
  -6   2  15       29.79       32.57      6.17 o 
  -5   2  15       15.53       17.88      3.38 o 
  -4   2  15        4.02        9.30      2.47 o 
  -3   2  15      120.47      118.75      6.51 o 
  -2   2  15        0.90       -0.35      1.95 o 
  -1   2  15       41.62       41.99      3.51 o 
   0   2  15        0.03       -1.68      1.80 o 
   1   2  15       10.26        8.30      2.62 o 
   2   2  15        0.18       -2.00      2.00 o 
   3   2  15       25.24       25.51      3.88 o 
   4   2  15        4.44        5.24      2.95 o 
   5   2  15       14.51       15.21      3.63 o 
   6   2  15        0.59        1.43      3.34 o 
  -8   3  15        3.75        0.92      2.90 o 
  -7   3  15       23.87       18.67      4.81 o 
  -6   3  15       15.74       12.67      3.04 o 
  -5   3  15      143.17      147.50      7.97 o 
  -4   3  15       13.65       12.02      2.82 o 
  -3   3  15       15.29        5.41      2.11 o 
  -2   3  15        7.43        5.26      3.05 o 
  -1   3  15       16.08       12.53      2.43 o 
   0   3  15        0.04       -0.02      2.03 o 
   1   3  15        4.73       15.29      2.79 o 
   2   3  15        0.06        1.44      2.29 o 
   3   3  15       14.32       17.41      4.17 o 
   4   3  15        0.03       -0.98      2.64 o 
   5   3  15        0.03        3.53      3.20 o 
   6   3  15        4.63        5.06      3.30 o 
  -8   4  15        1.28        0.91      3.05 o 
  -7   4  15       54.28       58.36      5.88 o 
  -6   4  15        0.19        1.32      2.66 o 
  -5   4  15       10.53        3.87      2.53 o 
  -4   4  15       37.54       32.49      3.79 o 
  -3   4  15       11.30        4.47      3.45 o 
  -2   4  15       16.13       16.60      2.58 o 
  -1   4  15        0.41       -0.25      1.91 o 
   0   4  15        0.58        0.85      2.10 o 
   1   4  15       13.59       14.11      3.15 o 
   2   4  15        0.04       -0.51      2.34 o 
   3   4  15        0.01       -0.65      3.36 o 
   4   4  15        6.36        6.97      3.57 o 
   5   4  15        4.73        4.03      3.96 o 
   6   4  15        2.71        6.06      3.95 o 
  -8   5  15        2.50        6.74      3.04 o 
  -7   5  15        0.09        3.47      3.02 o 
  -6   5  15        2.09        1.77      3.00 o 
  -5   5  15       13.41       14.02      3.40 o 
  -4   5  15        0.36        0.56      2.29 o 
  -3   5  15       21.32       15.80      3.59 o 
  -2   5  15        0.03        2.93      2.00 o 
  -1   5  15        6.06        8.27      3.38 o 
   0   5  15        7.56        5.61      2.61 o 
   1   5  15        1.58        2.29      3.63 o 
   2   5  15       27.47       36.30      7.38 o 
   3   5  15        0.80        5.14      3.45 o 
   4   5  15       10.32        2.67      3.37 o 
   5   5  15        0.40       -1.80      3.30 o 
   6   5  15        0.08       -1.43      6.43 o 
  -8   6  15        0.31        2.79      4.11 o 
  -7   6  15        2.37        4.01      3.13 o 
  -6   6  15        1.03        1.79      3.60 o 
  -5   6  15        3.69        2.31      3.12 o 
  -4   6  15        3.61        3.72      3.04 o 
  -3   6  15        3.51        6.71      3.01 o 
  -2   6  15        0.97        0.48      2.09 o 
  -1   6  15        0.08       -1.15      2.13 o 
   0   6  15       29.56       41.46      6.40 o 
   1   6  15       21.57       17.85      3.96 o 
   2   6  15       20.75       23.17      4.53 o 
   3   6  15       11.70       10.89      5.12 o 
   4   6  15        0.12        3.07      3.44 o 
   5   6  15        0.15        2.62      3.61 o 
  -8   7  15        1.56        1.54      4.10 o 
  -7   7  15        0.41       -0.91      3.39 o 
  -6   7  15        2.30        5.11      5.69 o 
  -5   7  15        0.62       -2.08      3.04 o 
  -4   7  15        1.59        7.44      3.25 o 
  -3   7  15        0.20        0.76      2.69 o 
  -2   7  15       35.59       53.32      5.53 o 
  -1   7  15       30.96       41.67      4.36 o 
   0   7  15       69.21       98.05      5.97 o 
   1   7  15       19.65       27.14      5.07 o 
   2   7  15        0.16        0.50      3.13 o 
   3   7  15        0.67        2.25      3.38 o 
   4   7  15       18.24       18.48      4.78 o 
   5   7  15        1.70        3.57      3.96 o 
  -7   8  15        0.05        2.40      3.75 o 
  -6   8  15        1.47        4.50      5.64 o 
  -5   8  15        0.71       -1.23      3.23 o 
  -4   8  15        1.59       -1.96      3.01 o 
  -3   8  15        4.30        1.22      3.83 o 
  -2   8  15        1.65        6.48      3.19 o 
  -1   8  15        5.19        5.91      2.81 o 
   0   8  15       17.42       15.97      5.42 o 
   1   8  15        2.38        3.38      3.40 o 
   2   8  15       67.28       76.75      6.96 o 
   3   8  15        7.49       12.56      5.22 o 
   4   8  15        7.30       13.56      4.22 o 
   5   8  15        0.46        2.71      3.76 o 
  -7   9  15       14.01       16.19      5.19 o 
  -6   9  15        0.00        0.04      3.86 o 
  -5   9  15        6.19        6.89      5.38 o 
  -4   9  15        5.60        6.85      3.71 o 
  -3   9  15        2.30        8.34      3.52 o 
  -2   9  15        0.42        4.64      3.14 o 
  -1   9  15        0.01       -1.74      4.06 o 
   0   9  15        2.94        8.46      3.70 o 
   1   9  15       12.06       19.43      4.35 o 
   2   9  15        0.03        1.68      3.46 o 
   3   9  15        0.94       -3.94      3.94 o 
   4   9  15        1.73        4.01      4.64 o 
  -6  10  15        0.23        0.97      4.20 o 
  -5  10  15       21.07       18.82      6.99 o 
  -4  10  15        1.77        1.76      3.47 o 
  -3  10  15       20.93       15.57      4.12 o 
  -2  10  15       10.68        8.51      3.58 o 
  -1  10  15        5.19        0.90      4.38 o 
   0  10  15       17.56       25.19      5.01 o 
   1  10  15        0.64       -4.09      4.09 o 
   2  10  15       11.06       13.63      4.35 o 
   3  10  15       24.78       38.15      7.24 o 
   4  10  15        0.17        1.17      5.13 o 
  -6  11  15        1.80       -0.61      4.32 o 
  -5  11  15        4.55        3.58      6.01 o 
  -4  11  15        1.59       -3.30      3.30 o 
  -3  11  15        5.83        6.70      3.79 o 
  -2  11  15        1.93       -1.92      3.43 o 
  -1  11  15        0.53       -2.85      4.23 o 
   0  11  15        0.13       -3.37      5.01 o 
   1  11  15       34.83       39.17      6.13 o 
   2  11  15        4.12        8.58      4.75 o 
   3  11  15       12.99       14.03      6.24 o 
  -5  12  15        0.34       -3.96      4.05 o 
  -4  12  15        1.61        4.57      4.20 o 
  -3  12  15        5.82        6.03      3.97 o 
  -2  12  15        0.01       -6.36      6.36 o 
  -1  12  15       14.01       17.49      6.03 o 
   0  12  15        1.01       -2.95      4.91 o 
   1  12  15        6.16        1.98      5.23 o 
   2  12  15        3.85        2.67      4.28 o 
  -4  13  15        1.03        0.40      4.31 o 
  -3  13  15        2.27        2.02      9.03 o 
  -2  13  15       21.19       15.89      6.60 o 
  -1  13  15        0.60       -2.38     10.01 o 
   0  13  15        8.93       -1.56      5.37 o 
   1  13  15        0.90       -3.08      5.38 o 
  -2  14  15        4.48        4.15      5.70 o 
  -1  14  15        0.03        5.74      6.03 o 
  -8   0  16        0.14        1.18      4.20 o 
  -6   0  16        0.17        4.44      3.86 o 
  -4   0  16        3.32        3.13      4.17 o 
  -2   0  16       53.90       61.91      6.79 o 
   0   0  16        0.68        0.98      3.19 o 
   2   0  16        9.17        7.25      4.07 o 
   4   0  16        0.57       -0.91      5.73 o 
  -8   1  16        0.13       -0.19      2.92 o 
  -7   1  16        0.88        2.50      2.83 o 
  -6   1  16        0.30        1.70      2.76 o 
  -5   1  16        0.07        1.56      2.72 o 
  -4   1  16        0.05       -0.32      2.85 o 
  -3   1  16        1.49        3.01      2.28 o 
  -2   1  16        2.86        4.27      2.45 o 
  -1   1  16        3.03        1.74      2.28 o 
   0   1  16       33.43       41.30      3.63 o 
   1   1  16        0.78        1.42      2.36 o 
   2   1  16        3.68        3.61      3.10 o 
   3   1  16        0.89       -2.29      2.98 o 
   4   1  16        1.31        1.13      3.66 o 
   5   1  16        0.87       -0.01      3.68 o 
  -8   2  16        0.07        0.09      3.32 o 
  -7   2  16        0.89        0.26      3.12 o 
  -6   2  16        5.68        8.71      3.42 o 
  -5   2  16        4.72        1.90      2.76 o 
  -4   2  16        0.12        3.70      2.72 o 
  -3   2  16        0.84        1.71      2.29 o 
  -2   2  16        3.52        0.98      2.15 o 
  -1   2  16        1.68        0.24      1.96 o 
   0   2  16        0.03       -1.23      1.84 o 
   1   2  16        6.23        5.35      2.64 o 
   2   2  16       11.50       12.49      3.68 o 
   3   2  16        8.48        8.71      3.72 o 
   4   2  16       18.79       15.09      4.35 o 
   5   2  16        0.73        0.40      3.58 o 
  -8   3  16        7.68        8.14      3.43 o 
  -7   3  16       20.91       15.51      4.03 o 
  -6   3  16        1.79        2.77      3.17 o 
  -5   3  16        0.16       -0.18      2.51 o 
  -4   3  16        3.56        0.69      2.58 o 
  -3   3  16        4.77        3.55      2.70 o 
  -2   3  16        0.06        0.21      2.08 o 
  -1   3  16       28.65       39.55      5.30 o 
   0   3  16        0.88        1.55      2.30 o 
   1   3  16       33.60       34.73      4.27 o 
   2   3  16        8.92        7.80      5.09 o 
   3   3  16        2.38        5.66      4.20 o 
   4   3  16        3.28       -0.17      3.54 o 
   5   3  16        1.22       -2.65      5.34 o 
  -8   4  16        0.76       -2.83      2.84 o 
  -7   4  16        0.32       -0.23      2.98 o 
  -6   4  16        1.15       -0.75      3.10 o 
  -5   4  16       15.92       23.04      6.30 o 
  -4   4  16        2.16        0.40      2.37 o 
  -3   4  16       19.65       15.70      3.73 o 
  -2   4  16        0.37        1.81      2.22 o 
  -1   4  16       84.18       88.47      5.01 o 
   0   4  16        3.71        0.82      2.41 o 
   1   4  16        5.00        6.58      4.68 o 
   2   4  16       11.37       13.82      3.82 o 
   3   4  16        0.37        0.12      3.96 o 
   4   4  16        0.07       -0.07      4.00 o 
   5   4  16        0.25        3.69      4.50 o 
  -8   5  16        0.63        4.30      4.45 o 
  -7   5  16        1.18        4.17      3.32 o 
  -6   5  16        1.07        7.33      3.34 o 
  -5   5  16       10.84        8.23      3.29 o 
  -4   5  16        0.70        0.62      2.79 o 
  -3   5  16       79.78       78.80      9.55 o 
  -2   5  16        2.06        4.57      2.39 o 
  -1   5  16        5.45        3.60      2.57 o 
   0   5  16        3.90        4.55      2.77 o 
   1   5  16       26.46       20.13      6.71 o 
   2   5  16        0.87       -1.75      3.45 o 
   3   5  16        5.97        2.93      6.10 o 
   4   5  16        0.84        2.91      4.37 o 
   5   5  16        0.07       -2.71      4.24 o 
  -7   6  16        1.62        5.97      3.52 o 
  -6   6  16        4.48       10.49      4.34 o 
  -5   6  16        9.84       19.34      4.86 o 
  -4   6  16       15.91       31.48      4.82 o 
  -3   6  16        0.41       -2.71      2.71 o 
  -2   6  16        7.30        4.92      3.07 o 
  -1   6  16       31.83       33.70      4.13 o 
   0   6  16        1.69        3.21      2.62 o 
   1   6  16        1.66       -0.56      3.26 o 
   2   6  16        7.91        7.69      4.51 o 
   3   6  16        7.41       -1.18      4.22 o 
   4   6  16        1.19        2.60      4.42 o 
   5   6  16        0.93        8.90      8.07 o 
  -7   7  16        0.01        0.61      5.06 o 
  -6   7  16        0.07       -3.48      3.48 o 
  -5   7  16        6.27        3.83      3.79 o 
  -4   7  16        0.31       -0.98      3.22 o 
  -3   7  16        5.11        1.74      3.11 o 
  -2   7  16        0.40        0.49      5.82 o 
  -1   7  16        5.67       10.12      3.06 o 
   0   7  16        1.72        2.26      3.73 o 
   1   7  16        6.14        6.30      3.63 o 
   2   7  16        0.02       -1.17      3.41 o 
   3   7  16        1.10        4.79      4.71 o 
   4   7  16        2.49       -0.10      4.29 o 
  -7   8  16        3.42        8.38      4.48 o 
  -6   8  16        4.17       11.46      5.38 o 
  -5   8  16        0.40       -2.71      3.50 o 
  -4   8  16       19.72       25.23      5.83 o 
  -3   8  16       20.40       25.45      4.61 o 
  -2   8  16       13.57       14.61      4.46 o 
  -1   8  16        1.70        3.01      3.00 o 
   0   8  16        0.00       -1.13      3.37 o 
   1   8  16       14.43       19.53      9.77 o 
   2   8  16        0.21        2.71      3.79 o 
   3   8  16        4.60        6.37      4.75 o 
   4   8  16        1.17       -0.37      4.94 o 
  -6   9  16        0.00        0.11      3.68 o 
  -5   9  16       13.12       13.95      4.89 o 
  -4   9  16        5.27        2.85      3.50 o 
  -3   9  16        0.05       -3.66      3.66 o 
  -2   9  16       43.45       50.13      5.93 o 
  -1   9  16       22.99       32.81      6.48 o 
   0   9  16       22.95       29.58      5.42 o 
   1   9  16        3.37        2.11      3.89 o 
   2   9  16       19.89       21.62      5.28 o 
   3   9  16       17.05       24.14      6.64 o 
   4   9  16       15.93       18.15     10.72 o 
  -6  10  16        0.69        1.79      4.48 o 
  -5  10  16        3.43        7.05      5.04 o 
  -4  10  16        4.60        4.67      3.83 o 
  -3  10  16       20.12       20.73      4.82 o 
  -2  10  16        0.19        2.22      3.67 o 
  -1  10  16        0.03        2.32      5.21 o 
   0  10  16        0.97        0.63      5.17 o 
   1  10  16       36.67       56.02      6.99 o 
   2  10  16        0.03        9.78      4.74 o 
   3  10  16       17.04       31.94      7.09 o 
  -5  11  16       11.00        7.40     12.39 o 
  -4  11  16        2.95       -2.15      4.04 o 
  -3  11  16        2.47        1.56      3.84 o 
  -2  11  16        6.11        5.36      5.50 o 
  -1  11  16       45.63       57.53      8.36 o 
   0  11  16        0.08        7.47      7.45 o 
   1  11  16       10.01        6.98      5.55 o 
   2  11  16       10.47       15.42      5.41 o 
  -4  12  16        0.65        0.95      5.67 o 
  -3  12  16       41.72       58.54     17.00 o 
  -2  12  16        5.36        8.13      6.75 o 
  -1  12  16        6.89        2.07      5.28 o 
   0  12  16        7.81       -0.94      5.49 o 
   1  12  16        1.95       -4.55      5.47 o 
  -2  13  16        0.00       -0.40      5.31 o 
  -1  13  16        0.11        5.51      6.15 o 
   0  13  16       13.43       12.69      7.40 o 
  -7   0  17        2.49        4.43      5.82 o 
  -5   0  17        4.76        0.65      4.91 o 
  -3   0  17        0.40       -1.47      3.41 o 
  -1   0  17        0.09       -0.39      3.14 o 
   1   0  17        3.89        3.72      3.08 o 
   3   0  17       13.45       15.85      5.18 o 
   5   0  17        1.16        0.61      7.38 o 
  -8   1  17        0.05        0.94      3.54 o 
  -7   1  17        0.00       -2.46      3.09 o 
  -6   1  17        5.20        4.62      3.77 o 
  -5   1  17        1.64       -0.16      3.20 o 
  -4   1  17        0.00        0.45      3.02 o 
  -3   1  17        0.12       -2.18      2.18 o 
  -2   1  17        0.33       -0.29      2.17 o 
  -1   1  17        4.37        5.64      2.57 o 
   0   1  17       22.26       31.40      3.49 o 
   1   1  17       11.20       12.92      2.90 o 
   2   1  17       19.48       16.87      5.18 o 
   3   1  17        0.12        2.83      4.81 o 
   4   1  17        6.04        1.99      3.62 o 
   5   1  17        2.69        0.68      3.83 o 
  -8   2  17        0.00       -2.00      3.37 o 
  -7   2  17        1.58        2.96      3.51 o 
  -6   2  17        0.00        1.63      3.27 o 
  -5   2  17        2.41        3.60      4.36 o 
  -4   2  17        3.18        6.99      3.60 o 
  -3   2  17        4.31        4.54      2.91 o 
  -2   2  17        5.45        5.43      2.63 o 
  -1   2  17       18.11       19.09      3.78 o 
   0   2  17       12.10       17.15      5.00 o 
   1   2  17        3.62        3.79      2.84 o 
   2   2  17        0.48        6.80      4.93 o 
   3   2  17       11.13        5.18      5.34 o 
   4   2  17        0.06        2.02      4.00 o 
   5   2  17        2.76        0.32      4.13 o 
  -8   3  17        0.75       -1.69      4.14 o 
  -7   3  17        7.04        6.73      3.74 o 
  -6   3  17        1.34        1.83      3.19 o 
  -5   3  17        2.10       -1.16      3.56 o 
  -4   3  17        0.49       -0.60      3.28 o 
  -3   3  17        0.00        3.27      2.84 o 
  -2   3  17        2.22       -0.52      2.36 o 
  -1   3  17       33.03       34.03      3.76 o 
   0   3  17        0.16       -2.16      2.16 o 
   1   3  17       59.36       57.31      7.04 o 
   2   3  17        6.55        9.50      7.62 o 
   3   3  17       13.68       13.69      5.29 o 
   4   3  17       14.19       20.65      8.99 o 
   5   3  17        0.08        8.25      9.12 o 
  -7   4  17        2.00        0.38      3.25 o 
  -6   4  17        0.27        6.71      3.26 o 
  -5   4  17        4.96        8.31      5.93 o 
  -4   4  17        0.48        5.51      3.64 o 
  -3   4  17       17.37       13.40      3.81 o 
  -2   4  17        1.01        0.60      2.82 o 
  -1   4  17       20.57       26.63      3.38 o 
   0   4  17       43.77       66.20      5.39 o 
   1   4  17        2.85        4.38      3.37 o 
   2   4  17       33.74       37.20      9.81 o 
   3   4  17        6.05        8.47      5.13 o 
   4   4  17        0.37        7.88      7.03 o 
  -7   5  17        1.22        3.99      3.48 o 
  -6   5  17        0.77        2.37      3.55 o 
  -5   5  17        7.43        6.63      3.99 o 
  -4   5  17        0.17        2.49      3.45 o 
  -3   5  17        1.31        3.08      4.64 o 
  -2   5  17       31.16       29.50      4.77 o 
  -1   5  17        0.00       -0.74      2.30 o 
   0   5  17       27.41       25.98      4.09 o 
   1   5  17        2.40        3.83      3.49 o 
   2   5  17        9.63       19.41      5.85 o 
   3   5  17        4.32        6.02      5.29 o 
   4   5  17        8.48        3.49      5.41 o 
  -7   6  17        2.28       -2.36      3.78 o 
  -6   6  17        3.88        5.77      6.45 o 
  -5   6  17        0.03        2.78      3.47 o 
  -4   6  17        0.60        1.41      3.69 o 
  -3   6  17        7.71       11.13      3.73 o 
  -2   6  17       21.42       29.24      4.77 o 
  -1   6  17        6.23        6.92      3.34 o 
   0   6  17        1.10        2.13      3.48 o 
   1   6  17        4.91        5.68      4.03 o 
   2   6  17        0.01       -1.44      3.48 o 
   3   6  17        2.13       -1.37      4.71 o 
   4   6  17        1.44       -0.71      4.66 o 
  -7   7  17        0.05        2.84      4.88 o 
  -6   7  17        6.72        9.98      4.70 o 
  -5   7  17        3.79        2.41      4.16 o 
  -4   7  17       29.04       43.24      6.85 o 
  -3   7  17        1.81        1.20      3.88 o 
  -2   7  17       44.62       52.12      6.00 o 
  -1   7  17        0.39        0.11      4.25 o 
   0   7  17        2.17        5.91      3.79 o 
   1   7  17        1.73       -0.03      3.89 o 
   2   7  17       13.00        7.85      4.43 o 
   3   7  17        3.50        5.95      5.18 o 
   4   7  17        7.62       18.32      8.99 o 
  -6   8  17        0.02        2.05      5.43 o 
  -5   8  17        0.07       -1.74      3.74 o 
  -4   8  17        0.89        5.56      4.47 o 
  -3   8  17        2.06        3.20      3.74 o 
  -2   8  17       10.70       19.05      4.73 o 
  -1   8  17        4.00        5.66      4.53 o 
   0   8  17       92.25      121.45      8.65 o 
   1   8  17        1.86        1.55      3.90 o 
   2   8  17       28.40       32.64      7.50 o 
   3   8  17        0.05        3.74      5.36 o 
  -6   9  17        3.36        2.73      4.78 o 
  -5   9  17        3.56        4.96      4.54 o 
  -4   9  17        0.02       -1.98      4.51 o 
  -3   9  17        0.37       -0.51      3.78 o 
  -2   9  17       10.02       13.04      4.52 o 
  -1   9  17        2.35        3.46      4.68 o 
   0   9  17        0.17        5.82      4.93 o 
   1   9  17        2.71       -3.95      3.95 o 
   2   9  17       11.57        8.53      4.75 o 
   3   9  17        0.05        6.91      7.03 o 
  -5  10  17        0.38        0.32      4.93 o 
  -4  10  17        8.14        1.29      5.49 o 
  -3  10  17       15.45       16.82      5.00 o 
  -2  10  17        7.16        3.36      5.28 o 
  -1  10  17        0.24        4.88      5.23 o 
   0  10  17        4.24        0.32      4.84 o 
   1  10  17       16.35       17.73      5.29 o 
   2  10  17        0.02        2.39      5.80 o 
  -4  11  17        2.99       -0.99      4.90 o 
  -3  11  17       10.23        6.24      5.66 o 
  -2  11  17        3.17       10.57      5.79 o 
  -1  11  17       61.49       79.68     19.06 o 
   0  11  17        4.56       17.32      6.42 o 
   1  11  17       16.14       32.58      8.14 o 
  -2  12  17        6.22       11.42      6.49 o 
  -1  12  17        2.25        3.32      6.08 o 
  -6   0  18        0.38        2.13      5.34 o 
  -4   0  18      100.08      118.66     13.59 o 
  -2   0  18       99.35       89.67      8.66 o 
   0   0  18       15.41        6.01      8.34 o 
   2   0  18        4.04        8.59      4.92 o 
   4   0  18        0.96        0.39      8.05 o 
  -7   1  18        0.21       -3.92      3.92 o 
  -6   1  18       27.26       35.96      6.55 o 
  -5   1  18        5.23        5.11      3.84 o 
  -4   1  18       15.67       13.81      4.50 o 
  -3   1  18        4.57        2.15      3.85 o 
  -2   1  18       15.37       23.38      3.89 o 
  -1   1  18        0.41       -0.52      2.35 o 
   0   1  18       29.51       26.54      3.93 o 
   1   1  18        1.36        3.51      3.10 o 
   2   1  18        3.54        1.67      3.67 o 
   3   1  18        9.29       10.10      3.88 o 
   4   1  18        1.24        2.01      4.19 o 
  -7   2  18        0.20       -0.38      4.25 o 
  -6   2  18        0.08        0.74      4.04 o 
  -5   2  18        0.51        3.71      3.71 o 
  -4   2  18       12.61        7.04      3.89 o 
  -3   2  18        2.02        2.29      3.16 o 
  -2   2  18       13.07       12.93      3.56 o 
  -1   2  18        6.18        3.31      2.73 o 
   0   2  18       11.47       14.31      3.16 o 
   1   2  18        2.72        9.30      3.26 o 
   2   2  18       64.20       75.32      7.37 o 
   3   2  18        0.10       -3.84      4.55 o 
   4   2  18       21.93       10.65      6.09 o 
  -7   3  18        1.52        2.18      7.32 o 
  -6   3  18        0.59        4.80      4.10 o 
  -5   3  18        4.52        1.18      3.92 o 
  -4   3  18        1.67        4.55      3.81 o 
  -3   3  18        3.59       -0.38      3.27 o 
  -2   3  18       43.27       35.50      4.47 o 
  -1   3  18        0.45        0.38      2.37 o 
   0   3  18       94.94      113.20      6.10 o 
   1   3  18        1.03        3.00      3.39 o 
   2   3  18       16.19       27.75     12.66 o 
   3   3  18       12.23       13.83      7.64 o 
   4   3  18        9.81       24.01      6.75 o 
  -7   4  18        1.86        7.08      4.60 o 
  -6   4  18        0.02        4.58      4.12 o 
  -5   4  18        7.99        4.53      4.14 o 
  -4   4  18       15.71       14.92      7.64 o 
  -3   4  18       26.80       26.27      4.73 o 
  -2   4  18       34.52       28.89      4.79 o 
  -1   4  18        7.79        8.29      2.92 o 
   0   4  18        3.29        5.12      4.08 o 
   1   4  18       10.98       19.15      4.76 o 
   2   4  18       21.35       26.19      6.35 o 
   3   4  18        1.17       -3.19      4.22 o 
   4   4  18       10.73       21.36      9.85 o 
  -7   5  18        1.90        4.07      4.51 o 
  -6   5  18        8.13        7.21      4.57 o 
  -5   5  18       10.96        7.83      4.04 o 
  -4   5  18       64.06       76.06     15.24 o 
  -3   5  18        2.15        3.04      3.30 o 
  -2   5  18       26.74       29.47      4.85 o 
  -1   5  18        4.00        3.01      2.61 o 
   0   5  18        6.20        4.37      3.78 o 
   1   5  18        8.26       12.83      4.64 o 
   2   5  18        5.06        5.58      5.58 o 
   3   5  18        5.95        1.19      5.23 o 
  -6   6  18       46.88       47.26      7.43 o 
  -5   6  18        0.68       -0.06      3.83 o 
  -4   6  18       14.71       14.49      4.97 o 
  -3   6  18        0.05        3.00      3.40 o 
  -2   6  18       54.43       71.40      6.99 o 
  -1   6  18        0.47       -1.26      2.91 o 
   0   6  18       57.38       76.13      7.35 o 
   1   6  18        0.06        1.62      3.92 o 
   2   6  18        1.42        0.16      4.59 o 
   3   6  18        0.04       -3.09      5.12 o 
  -6   7  18        1.47        4.01      8.25 o 
  -5   7  18        0.00        3.87      4.49 o 
  -4   7  18       59.70       80.63     12.22 o 
  -3   7  18        0.00        2.17      3.62 o 
  -2   7  18       39.52       51.32      8.43 o 
  -1   7  18       10.71       13.63      6.07 o 
   0   7  18        7.67       17.00      5.08 o 
   1   7  18        7.85       13.42      8.41 o 
   2   7  18       23.84       31.19      7.12 o 
   3   7  18        0.00       -3.95      8.03 o 
  -5   8  18        0.05        0.53      4.45 o 
  -4   8  18        5.35       11.71      4.99 o 
  -3   8  18       10.84       24.08      5.34 o 
  -2   8  18       34.29       46.21      6.18 o 
  -1   8  18        8.28        7.07      5.62 o 
   0   8  18       34.49       37.77      7.41 o 
   1   8  18        5.02        8.85      4.83 o 
   2   8  18        1.08       11.10      6.22 o 
  -5   9  18        5.02        4.15      4.96 o 
  -4   9  18        1.06        2.17      5.10 o 
  -3   9  18        1.48       -0.46      3.77 o 
  -2   9  18       10.42        5.93      9.66 o 
  -1   9  18        6.66        4.56      5.53 o 
   0   9  18       30.98       25.06     11.74 o 
   1   9  18        9.90       18.02      5.68 o 
   2   9  18       34.86       52.31      9.04 o 
  -4  10  18        9.73        7.09      5.58 o 
  -3  10  18        4.57        2.62      4.24 o 
  -2  10  18       13.51       18.95      6.51 o 
  -1  10  18        9.87       13.07      6.43 o 
   0  10  18        0.09        3.90      6.03 o 
   1  10  18        1.58        4.00      6.23 o 
  -2  11  18        4.15       15.14      7.07 o 
  -1  11  18        3.96       -1.87      6.11 o 
  -7   0  19        0.12       -0.56      6.12 o 
  -5   0  19        0.82        5.56      6.43 o 
  -3   0  19        0.70       -3.43      4.82 o 
  -1   0  19       51.11       54.31      7.78 o 
   1   0  19       53.35       57.22     11.59 o 
   3   0  19        5.14        3.17      5.11 o 
  -7   1  19        0.21        1.25      4.54 o 
  -6   1  19        0.56       -2.44      3.57 o 
  -5   1  19        0.04       -2.20      3.87 o 
  -4   1  19        2.66        3.04      3.71 o 
  -3   1  19       13.73       18.34      5.23 o 
  -2   1  19       34.67       33.43      5.95 o 
  -1   1  19       11.52        5.83      5.13 o 
   0   1  19       23.76       25.29      4.25 o 
   1   1  19        2.52        3.75      4.05 o 
   2   1  19        5.79        5.44      4.46 o 
   3   1  19        3.44        7.26      4.68 o 
  -6   2  19        2.84        4.29      6.29 o 
  -5   2  19        7.48       -2.17      9.64 o 
  -4   2  19       13.36       15.67      4.74 o 
  -3   2  19       13.92       16.55      5.07 o 
  -2   2  19        4.97        5.51      3.18 o 
  -1   2  19        1.83        0.58      2.89 o 
   0   2  19        1.82       -0.58      2.80 o 
   1   2  19        2.08       -1.20      4.01 o 
   2   2  19        0.20       -0.51      4.12 o 
   3   2  19        0.16        4.40      4.61 o 
  -6   3  19        0.21        3.44      4.70 o 
  -5   3  19        0.04        0.80      4.10 o 
  -4   3  19        2.12        3.42      5.27 o 
  -3   3  19        0.00       -0.11      3.03 o 
  -2   3  19        0.33        1.90      3.10 o 
  -1   3  19        0.07       -1.87      2.78 o 
   0   3  19       10.89        6.54      3.63 o 
   1   3  19       13.87       10.47      4.37 o 
   2   3  19        9.09        1.76      4.67 o 
   3   3  19       14.88       17.52      6.74 o 
  -6   4  19        5.09        1.21      4.07 o 
  -5   4  19        0.06       -0.25      4.00 o 
  -4   4  19       21.04       14.44      5.22 o 
  -3   4  19        0.49        2.74      3.69 o 
  -2   4  19       76.72       99.70      7.94 o 
  -1   4  19       12.29       10.17      3.35 o 
   0   4  19       17.16       13.33      4.32 o 
   1   4  19        7.39        6.48      3.63 o 
   2   4  19       12.41       15.32      6.64 o 
   3   4  19        4.98        8.25      6.73 o 
  -6   5  19        0.51        4.94      4.64 o 
  -5   5  19        1.91        3.08      4.46 o 
  -4   5  19        1.99       13.09      4.67 o 
  -3   5  19        5.04        2.70      3.72 o 
  -2   5  19        8.19       11.09      4.34 o 
  -1   5  19        3.52        0.50      3.35 o 
   0   5  19       87.80      110.47      7.56 o 
   1   5  19        2.18       -3.82      3.82 o 
   2   5  19       17.48       13.36      7.29 o 
   3   5  19        0.86       -2.00      8.21 o 
  -5   6  19        3.35        9.82      4.92 o 
  -4   6  19        0.09       -0.59      3.93 o 
  -3   6  19        7.93       11.51      4.64 o 
  -2   6  19        0.53        4.61      4.26 o 
  -1   6  19        2.68        8.32      5.43 o 
   0   6  19       15.75       14.79      4.30 o 
   1   6  19        0.69       -0.45      4.49 o 
   2   6  19       28.25       40.99      8.53 o 
  -5   7  19        2.40        2.04      4.68 o 
  -4   7  19        7.06        1.03      4.58 o 
  -3   7  19        0.13        1.15      4.04 o 
  -2   7  19        8.17       11.77      4.46 o 
  -1   7  19        2.47       10.06      5.40 o 
   0   7  19        3.56        0.85      4.09 o 
   1   7  19        0.38        4.05      4.67 o 
   2   7  19       22.63       24.41      7.44 o 
  -4   8  19        6.88       10.98      5.58 o 
  -3   8  19        0.08        2.16      4.10 o 
  -2   8  19       37.42       62.46      9.05 o 
  -1   8  19        0.30        5.78      6.01 o 
   0   8  19       18.49       28.87      7.58 o 
   1   8  19        1.64        4.42      5.07 o 
  -3   9  19        0.15        5.38      4.84 o 
  -2   9  19        4.40       14.37      6.68 o 
  -1   9  19        1.56        7.15      5.96 o 
   0   9  19       21.68       24.11      7.54 o 
  -6   0  20       25.50       35.17      9.59 o 
  -4   0  20       41.04       49.75     10.98 o 
  -2   0  20       10.50        7.89      6.45 o 
   0   0  20        2.82        0.72      4.56 o 
   2   0  20        4.29        9.25      8.38 o 
  -6   1  20        7.46       13.17      6.64 o 
  -5   1  20        6.45        5.26      5.49 o 
  -4   1  20        0.90       -1.18      4.06 o 
  -3   1  20       12.88        9.09      5.54 o 
  -2   1  20        4.16        6.23      3.83 o 
  -1   1  20       20.79       16.88      4.09 o 
   0   1  20        0.05        1.00      4.59 o 
   1   1  20       17.72       17.77      7.07 o 
   2   1  20        4.08        5.15      4.61 o 
  -6   2  20        3.27        2.42      4.33 o 
  -5   2  20        1.54        5.98      4.15 o 
  -4   2  20        0.24        1.84      4.82 o 
  -3   2  20        0.79       -1.98      3.91 o 
  -2   2  20        6.32        4.26      3.72 o 
  -1   2  20        1.69        0.58      3.27 o 
   0   2  20       15.83       29.90      5.66 o 
   1   2  20        2.04        3.17      4.59 o 
   2   2  20        1.44        5.51      4.66 o 
  -5   3  20        1.62        5.17      7.27 o 
  -4   3  20       15.03        3.82      5.23 o 
  -3   3  20        5.53        6.16      4.51 o 
  -2   3  20        7.76        0.11      3.71 o 
  -1   3  20        0.01        0.88      3.08 o 
   0   3  20        0.02       -2.73      3.10 o 
   1   3  20       14.58       19.54      5.73 o 
   2   3  20        8.09       11.45      5.34 o 
  -5   4  20        0.68       -0.33      7.01 o 
  -4   4  20        0.27        3.33      4.46 o 
  -3   4  20        7.44       15.85      5.53 o 
  -2   4  20        1.10        1.06      3.82 o 
  -1   4  20       40.13       51.82      8.37 o 
   0   4  20        5.00        3.38      4.20 o 
   1   4  20        4.51        0.68      4.49 o 
   2   4  20        3.84        2.30      8.42 o 
  -5   5  20        8.63       11.94      5.55 o 
  -4   5  20       47.26       69.20      8.91 o 
  -3   5  20       27.42       34.22      6.61 o 
  -2   5  20        3.85        0.60      3.89 o 
  -1   5  20        0.48       -4.75      4.75 o 
   0   5  20        0.41        0.65      3.74 o 
   1   5  20       17.20       18.66      5.56 o 
  -4   6  20       38.90       51.78      8.05 o 
  -3   6  20        2.67       -0.64      4.55 o 
  -2   6  20      100.28      140.92     10.27 o 
  -1   6  20       27.76       33.93     13.22 o 
   0   6  20       18.51       14.68      5.52 o 
   1   6  20        3.12       -5.61      5.61 o 
  -3   7  20       21.70       26.50      5.71 o 
  -2   7  20        2.22       -5.06      5.06 o 
  -1   7  20        2.09        4.02      5.43 o 
   0   7  20       25.51       42.09     11.61 o 
  -2   8  20       22.75       17.28      9.07 o 
  -5   0  21        3.30       15.59      7.86 o 
  -3   0  21       38.58       46.89     11.37 o 
  -1   0  21       32.17       32.61      7.46 o 
   1   0  21        2.50       10.90      9.33 o 
  -4   1  21        3.08       -0.49      4.31 o 
  -3   1  21        5.05        7.58      4.69 o 
  -2   1  21        0.82        4.73      7.03 o 
  -1   1  21        1.25        2.90      3.80 o 
   0   1  21        2.01        9.48      8.16 o 
  -4   2  21        0.01        0.81      4.49 o 
  -3   2  21        3.53       -2.60      4.86 o 
  -2   2  21        0.82        3.78      4.01 o 
  -1   2  21        2.56        1.02      3.45 o 
   0   2  21        5.73       -1.84      5.98 o 
  -4   3  21        0.27        2.39      4.84 o 
  -3   3  21        0.73       -0.40      5.47 o 
  -2   3  21        3.47        1.21      3.73 o 
  -1   3  21       19.98       15.59      8.90 o 
   0   3  21        0.92        0.33      5.58 o 
  -4   4  21       18.67       25.53      6.63 o 
  -3   4  21        9.92        0.61      6.73 o 
  -2   4  21        0.17        0.88      5.71 o 
  -1   4  21        2.84       -0.74      5.44 o 
   0   4  21        4.63        2.21      7.81 o 
  -3   5  21        0.74        2.52      4.62 o 
  -2   5  21       36.68       45.84      6.84 o 
  -1   5  21        5.10        1.39      5.33 o 
                                                 
